# Supplementary material for: Transcriptional Profiling of Serogroup B Neisseria meningitidis Growing in Human Blood: An Approach to Vaccine Antigen Discovery
Source: PLoS One. 2012 Jun 22;7(6):e39718. doi: 10.1371/journal.pone.0039718 (PMC3382141; doi:10.1371/journal.pone.0039718)
Supplement: Table S4 — Primers and probes used for real-time RT-PCR. (XLS) [file pone.0039718.s005.xls]

## Sheet: Hedman et al Table S3
Table S3. Complete list of differentially expressed meningococcal genes during blood co-cultivation
			20 min		40 min		60 min		90 min		240 min		Overlap with genes in	Cellular location prediction
Gene number	Gene name	Function	log2 ratio	P-value*	log2 ratio	P-value*	log2 ratio	P-value*	log2 ratio	P-value*	log2 ratio	P-value*	Echenique-Rivera et al., 2011, PLOS Pathog 2011 Table S1	PSORTb	PLSpred	CBS	SignalP	Experimental information indicating surface location	Gene in Figure 4	Gene in Figure 6
Amino acid biosynthesis
NMB0055	proC	pyrroline-5-carboxylate reductase									0.691896	0.000900615		InnerMembrane	Cytoplasmic	Cytoplasm	No
NMB0203	dapB	dihydrodipicolinate reductase									-0.841862	6.15e-09
NMB0275	trpC	indole-3-glycerol phosphate synthase							0.610088	0.000208828				Cytoplasmic	Cytoplasmic	Cytoplasm	No
NMB0307	aroG	phospho-2-dehydro-3-deoxyheptonate aldolase, phe-sensitive									1.3814	7.82e-07		Unknown	Cytoplasmic	Cytoplasm	No
NMB0335	dapD	2,3,4,5-tetrahydropyridine-2,6-dicarboxylate N-succinyltransferase									-0.818623	0.000292841
NMB0337	ilvE	putative branched-chain amino acid aminotransferase									-0.765416	0.000210265	YES
NMB0359	glnA	glutamate ammonia ligase			1.13687	5.57e-10	0.830699	3.41e-06					YES	Cytoplasmic	Cytoplasmic	Cytoplasm	No	OM and OMVs (Williams2007,Ferrari2006)
NMB0540	aspC	aspartate aminotransferase	0.597	0.0127534	0.672497	0.00340557	0.686363	0.00426874			0.860039	0.000238377	YES	Cytoplasmic	Cytoplasmic	Cytoplasm	No	OMVs (Williams2007)
NMB0603	hisE	phosphoribosyl-ATP pyrophosphatase	0.763163	4.6e-06	0.944048	1.41e-08	0.668936	5.34e-05			0.808127	9.74e-07		Cytoplasmic	Cytoplasmic	Cytoplasm	No
NMB0628	hisF	hisF protein (cyclase)									-0.780222	7.24e-08
NMB0629	hisA	phosphoribosylformimino-5-aminoimidazole carboxamide ribotide isomerase	-0.663518	0.00124068							-0.720776	0.000340641	YES
NMB0637	argH	argininosuccinate lyase									-1.08584	2.06e-08
NMB0678	trpA	tryptophan synthase, alpha subunit			-0.805012	2.03e-07	-0.607132	0.000114972	-0.965726	2.51e-09	-1.01508	1.08e-09
NMB0763	cysK	cysteine synthase	1.37334	1.26e-11	1.55467	4.49e-14	1.31565	1.06e-10	0.868756	1.23e-06	-0.591271	0.000702313	YES	Unknown	Cytoplasmic	Cytoplasm	No	OM and OMVs (Williams2007,Ferrari2006,Vaughan2006,Vipond2006)
NMB0878	ilvA	threonine dehydratase	-1.56831	1.84e-10	-1.43491	8.84e-10	-1.53339	6e-10	-1.43579	8.33e-10	-1.32004	1.56e-08
NMB0929	dapA	dihydrodipicolinate synthase									-0.989104	0.000226671	YES
NMB0943	metF	5,10-methylenetetrahydrofolate reductase	1.959	5.36e-14	1.9383	2.25e-14	1.23169	1.2e-07			0.669007	0.00165316	YES	Cytoplasmic	Cytoplasmic	Cytoplasm	No
NMB0944	metE	5-methyltetrahydropteroyltriglutamate-homocysteine methyltransferase	1.956	4.58e-11	2.01532	5.73e-12	1.49744	1.11e-07	0.743873	0.00360246				Cytoplasmic	Cytoplasmic	Cytoplasm	No	OMVs (Vaughan2006)
NMB0981	serB	phosphoserine phosphatase	0.87831	1.96e-05			0.768294	0.000181159	0.816848	3.86e-05	1.15182	4.73e-08	YES	Cytoplasmic	Cytoplasmic	Cytoplasm	No
NMB1021	trpE	anthranilate synthase component I	0.851	0.000423374			0.734515	0.0051353						Cytoplasmic	Cytoplasmic	Cytoplasm	No
NMB1034	leuD	3-isopropylmalate dehydratase, small subunit	1.07254	4.05e-08	1.08833	9.85e-09	0.987887	3.76e-07					YES	Cytoplasmic	Cytoplasmic	Cytoplasm	No
NMB1036	leuC	3-isopropylmalate dehydratase, large subunit	1.10207	2.76e-07	1.2058	1.12e-08	1.30167	6.26e-09	0.944513	1.12e-06			YES	Cytoplasmic	Cytoplasmic	Cytoplasm	No
NMB1046	thrC	threonine synthase									-0.711441	0.000210265
NMB1055	glyA	serine hydroxymethyltransferase									-0.797291	1.79e-05	YES
NMB1069	proB	glutamate 5-kinase							0.736808	7.39e-06			YES	Cytoplasmic	Cytoplasmic	Cytoplasm	No
NMB1070	leuA	2-isopropylmalate synthase	0.97283	2.46e-05	0.973919	1.15e-05	0.994425	1.93e-05					YES	Cytoplasmic	Cytoplasmic	Cytoplasm	No	OMVs (Williams2007)
NMB1150	ilvD-1	dihydroxy-acid dehydratase									-0.636386	0.00979372
NMB1188	ilvD-2	dihydroxy-acid dehydratase									-0.708063	0.00188629
NMB1228	hom	homoserine dehydrogenase	1.486	3.81e-10	1.44155	1.42e-11	1.43824	1.61e-09	0.97896	1.43e-06	0.97854	1.32e-06		Cytoplasmic	Cytoplasmic	Cytoplasm	No	OM and OMVs (Williams2007,Ferrari2006)
NMB1498	lysC	aspartokinase, alpha and beta subunits	1.186	3.01e-06	1.29636	1.7e-07	1.30741	4.84e-07	0.761115	0.00138763			YES	Cytoplasmic	Cytoplasmic	Cytoplasm	No
NMB1530	dapE	succinyl-diaminopimelate desuccinylase									0.819644	3.19e-07		Cytoplasmic	Cytoplasmic	Cytoplasm	No
NMB1574	ilvC	ketol-acid reductoisomerase									-1.44562	8.22e-11	YES
NMB1579	hisG	ATP phosphoribosyltransferase	-1.45464	2.65e-13	-1.02607	5.39e-09	-0.83324	2.09e-06	-1.22128	2.87e-11			YES
NMB1581	hisD	histidinol dehydrogenase	-1.11421	3.51e-05	-0.729628	0.00442215					-1.21122	1.23e-06
NMB1582	hisC	histidinol-phosphate aminotransferase									-1.5426	3.47e-05
NMB1678	tyrB	aromatic-amino-acid aminotransferase			0.622477	4.34e-06	0.70716	9.28e-07	0.597895	1.14e-05			YES	Cytoplasmic	Cytoplasmic	Cytoplasm	No
NMB1680	aroC	chorismate synthase	0.604	1.81e-06	0.784077	1.24e-09	0.71215	5.82e-08	0.67697	7.36e-08				Cytoplasmic	Cytoplasmic	Cytoplasm	No	OMVs (Williams2007)
NMB1710	gdhA	glutamate dehydrogenase, NADP-specific	1.20382	0.000164732	1.50365	1.75e-06	1.0284	0.00130952					YES	Cytoplasmic	Cytoplasmic	Cytoplasm	No	OM and OMVs (Williams2007, Ferrari2006,Vaughan2006)
NMB1823	avtA	valine pyruvate aminotransferase			0.606636	0.000496935								Unknown	Cytoplasmic	Cytoplasm	No
NMB1876	argA	N-acetylglutamate synthase							0.801872	0.00521561				Cytoplasmic	Cytoplasmic	Cytoplasm	No	by FACs analysis in (Grifantini2002a)
NMB1995	glnB	nitrogen regulatory protein P-II	1.02096	1.45e-05	1.1526	5.66e-07	0.799799	0.000608753					YES	Cytoplasmic	Cytoplasmic	Cytoplasm	No
NMB2033		putative histidinol-phosphatase	0.856301	8.91e-06	0.641091	0.000424748	0.779401	5.29e-05	0.710594	0.00011404			YES	Unknown	Cytoplasmic	Cytoplasm	No
Biosynthesis of cofactors, prosthetic groups, and carriers.
NMB0261		geranyltranstransferase							0.793658	3.64e-08				Cytoplasmic	Cytoplasmic	Cytoplasm	No
NMB0323		UbiH family protein			0.661332	2.88e-06								Unknown	Cytoplasmic	Cytoplasm	No
NMB0326		octaprenyl-diphosphate synthase	0.598395	2.92e-08									YES	Cytoplasmic	Cytoplasmic	Cytoplasm	No
NMB0392	nadB	l-aspartate oxidase							0.84955	1.8e-05				Periplasmic	Periplasmic	Cytoplasm	No
NMB0394	nadA	quinolinate synthetase A							1.12915	4.63e-11	1.17038	3.37e-11	YES	Cytoplasmic	Cytoplasmic	Cytoplasm	No
NMB0396	nadC	nicotinate-nucleotide pyrophosphorylase							0.932459	7.98e-07	0.963233	5.28e-07	YES	Cytoplasmic	Cytoplasmic	Cytoplasm	No
NMB0474	bioC	putative biotin synthesis protein BioC									0.584759	0.000666552		Unknown	Cytoplasmic	Cytoplasm	No
NMB0527		putative 6-pyruvoyl tetrahydrobiopterin synthase	0.756193	0.000117121					0.577663	0.00211874	0.622792	0.00103904		Cytoplasmic	Cytoplasmic	Cytoplasm	No
NMB0539	hemC	porphobilinogen deaminase			0.588568	1.47e-05	0.582888	4.13e-05			0.782399	6.36e-08		Cytoplasmic	Cytoplasmic	Cytoplasm	No
NMB0563	apbE	thiamine biosynthesis lipoprotein ApbE; 351 aa	0.647583	2.65e-06	0.799306	7.67e-09	0.59608	1.47e-05	0.551918	2.77e-05	0.987819	3.34e-11		Unknown	Extracellular	LIPOP	Yes			Yes
NMB0665		oxygen-independent coprophorphyrinogen III oxidase family protein							0.641518	0.00360246	0.866679	0.000119553	YES	Cytoplasmic	Cytoplasmic	Cytoplasm	No
NMB0694	folI	folI protein									-0.719529	6.92e-10
NMB0735	ubiA	4-hydroxybenzoate, octaprenyltransferase									0.585017	1.84e-05		InnerMembrane	InnerMembrane	TMHMM	No
NMB0743	ubiE	ubiquinone menaquinone biosynthesis methlytransferase	0.854135	3.6e-07			0.717814	1.44e-05					YES	Unknown	Cytoplasmic	Cytoplasm	No
NMB0745	folK	2-amino-4-hydroxy-6-hydroxymethyldihydropteridine-pyrophosphokinase	-0.64243	1.36e-05	-0.650912	5.04e-06	-0.732579	1.26e-06			-0.962359	8.02e-10
NMB0801	hemB	delta-aminolevulinic acid dehydratase					-0.659778	0.000776892	-0.718842	0.000148451	-0.931795	2.14e-06
NMB0870	panB	3-methyl-2-oxobutanoate hydroxymethyltransferase					0.595518	0.000182673						Unknown	Cytoplasmic	Cytoplasm	No
NMB1037	gshA	glutamate cysteine ligase	0.895474	6.05e-06	0.923407	1.43e-06	1.04011	3.31e-07	0.653704	0.000473537	0.955321	1.12e-06		Cytoplasmic	Cytoplasmic	Cytoplasm	No	OMVs (Williams2007)
NMB1055	glyA	serine hydroxymethyltransferase									-0.797291	1.79e-05	YES
NMB1063	folB	dihydroneopterin aldolase									0.906415	2.4e-07	YES	Cytoplasmic	Cytoplasmic	Cytoplasm	No
NMB1130		putative phytoene synthase	1.37294	7.57e-13	1.08088	5.95e-10	1.38403	1.15e-12	1.25341	5.21e-12	0.691459	2.52e-05		Unknown	Cytoplasmic	Cytoplasm	No
NMB1146	bioB-1	biotin synthetase									-0.623715	0.000610281
NMB1156	cysG-1	siroheme synthase							0.965319	0.00791611			YES	Unknown	Cytoplasmic	Cytoplasm	No
NMB1168		putative phytoene synthase	1.49196	6.75e-14	1.24423	1.27e-11	1.53319	4.9e-14	1.27317	5.21e-12	0.764543	5.5e-06		Unknown	Cytoplasmic	Cytoplasm	No
NMB1184	bioB-2	biotin synthetase									-0.600956	0.000984905	YES
NMB1217	lipB	lipoate-protein ligase B									0.669472	0.00425994		Cytoplasmic	Cytoplasmic	Cytoplasm	No
NMB1247	ribC	riboflavin synthase, alpha subunit	0.668569	3.31e-05			0.592085	0.000231114						Cytoplasmic	Cytoplasmic	Cytoplasm	No
NMB1282	panD	aspartate 1-decarboxylase									-0.702112	1.25e-07	YES
NMB1364	nadE	putative NH(3)-dependent NAD+ synthetase							0.629503	0.00114194			YES	Cytoplasmic	Cytoplasmic	Cytoplasm	No	OMVs (Williams2007)
NMB1379		nifS protein	-1.85949	1.35e-10	-0.91691	0.000106742	-0.903649	0.000580262	-0.960935	0.000149537			YES
NMB1559	gshB	glutathione synthetase									-0.75811	9.8e-05
NMB1817	ribD	riboflavin biosynthesis protein RibD							0.926914	3.33e-05			YES	Cytoplasmic	Cytoplasmic	Cytoplasm	No
NMB1834	ribF	riboflavin kinase FMN adenylyltransferase							0.795763	0.0056409			YES	Cytoplasmic	Cytoplasmic	Cytoplasm	No
NMB2040	thiC	thiamine biosynthesis protein									1.04826	3.66e-05		Cytoplasmic	Cytoplasmic	Cytoplasm	No
NMB2067	cytX	probable hydroxymethylpyrimidine transporter							0.723857	0.00292686	0.896607	0.000281193		InnerMembrane	InnerMembrane	TMHMM	No
NMB2069	thiE	thiamin-phosphate pyrophosphorylase							0.826923	0.00247808	1.65217	3.3e-09		Unknown	Cytoplasmic	Cytoplasm	No
NMB2070	thiS	thiamine biosynthesis protein									1.22104	0.000872968		Unknown	Cytoplasmic	SECRETOMEP	No
NMB2071	thiG	thiG protein							0.910523	2.04e-05	1.15394	9e-07	YES	Unknown	Cytoplasmic	Cytoplasm	No
NMB2075	birA	BirA protein Bvg accessory factor							0.593258	0.000533935				Cytoplasmic	Cytoplasmic	Cytoplasm	No
Cell envelope
NMB0011	murA	UDP-N-acetylglucosamine 1-carboxyvinyltransferase	0.738624	4.34e-06	0.617874	4.72e-05	0.597488	0.000169274	1.08133	1.14e-10				Cytoplasmic	Cytoplasmic	Cytoplasm	No
NMB0014	kdtA	3-deoxy-D-manno-octulosonic-acid transferase									0.8506	0.000274795		Cytoplasmic	Cytoplasmic	Cytoplasm	No
NMB0018	pilE	pilin	0.837307	0.000469488	0.714034	0.00189058	0.722671	0.00270995						Unknown	Periplasmic	Fimbria	Yes	OM and OMVs (Williams2007, Ferrari2006)
NMB0038	glmU	UDP-N-acetylglucosamine pyrophosphorylase					0.608632	7.27e-05			0.763896	6.76e-07		Cytoplasmic	Cytoplasmic	Cytoplasm	No
NMB0062		glucose-1-phosphate thymidylyltransferase									0.707217	1.68e-05		Unknown	Cytoplasmic	Cytoplasm	No
NMB0063		dTDP-D-glucose 4,6-dehydratase									0.929866	5.69e-10	YES	Unknown	Cytoplasmic	Cytoplasm	No
NMB0069	siaB	polysialic acid capsule biosynthesis protein									-0.720597	0.0016825
NMB0070	siaA	polysialic acid capsule biosynthesis protein							-0.996721	7.54e-06	-0.862368	0.000100281
NMB0079	rfbB2	dTDP-D-glucose 4,6-dehydratase									1.00413	2.49e-08		Unknown	Cytoplasmic	Cytoplasm	No
NMB0080	rfbA	glucose-1-phosphate thymidylyltransferase									0.619214	0.000148557		Unknown	Cytoplasmic	Cytoplasm	No
NMB0199	lpxB	lipid-A-disaccharide synthase							0.69121	0.000277412	0.657136	0.000610281		Cytoplasmic	Cytoplasmic	Cytoplasm	No
NMB0333	pilG	pilus assembly protein
NMB0345		putative cell-binding factor	-1.09022	5.24e-05					-0.998889	0.000122924	-1.38832	3.79e-07	YES
NMB0357	mtgA	monofunctional biosynthetic peptidoglycan transglycosylase							0.761657	5.24e-05				Multiple locations	Inner-membrane	Cytoplasm	No
NMB0382	rmpM	outer membrane protein class 4									-1.65727	2.18e-11	YES
NMB0422	murG	UDP-N-acetylglucosamine N-acetylmuramyl-(pentapeptide) pyrophosphoryl-undecaprenol N-acetylglucosamine transferase									0.839471	9.69e-06		InnerMembrane	Cytoplasmic	Cytoplasm	No
NMB0423	murC	UDP-N-acetylmuramate alanine ligase									-0.669014	1.38e-06
NMB0586		putative adhesion			0.649224	0.000154424							YES	InnerMembrane	Periplasmic	SIGNALP	Yes	OMVs (Vipond2006,Ferrari2006)
NMB0663	nspA	outer membrane protein NspA	2.85381	2.55e-23	1.73172	2.22e-14	1.19199	1.58e-08	0.715403	0.000163873			YES	OuterMembrane	OuterMembrane	SIGNALP	Yes	OM and OMVs (Williams2007,Ferrari2006)
NMB0703	comL	competence lipoprotein									-1.25173	4.96e-15
NMB0756	rfbD	putative dTDP-L-rhamnose synthase					-0.639204	5.58e-07			-1.09833	2.69e-14	YES
NMB0770		putative type IV pilus assembly protein PilZ							-0.844224	0.000802534	-1.38899	2.22e-07
NMB0790	pgm	phosphoglucomutase			1.22888	1.76e-13							YES	Unknown	Cytoplasmic	Cytoplasm	No
NMB0811	murB	UDP-N-acetylpyruvoylglucosamine reductase									1.21049	0.00427513		Unknown	Cytoplasmic	Cytoplasm	No
NMB0825	rfaE	putative ADP-heptose synthase							-0.867947	1.68e-06	-1.40104	7.34e-12	YES
NMB0828	rfaD	ADP-L-glycero-D-mannoheptose-6-epimerase							-0.869523	4.61e-05
NMB0877		penicillin-binding protein									-3.37453	5.14e-08
NMB0886		fimbrial protein FimT									0.622814	0.000300845		Unknown	Periplasmic	Fimbria	No
NMB0888		type IV pilus assembly protein PilW					-0.654106	0.00157477	-0.992098	1.4e-06	-0.87917	1.77e-05
NMB0889		type IV pilus assembly protein PilX							-0.817379	0.00601649	-1.11628	0.000750836
NMB0946		peroxiredoxin 2 family protein glutaredoxin			1.43605	1.95e-07	0.811173	0.00350465			-2.85059	1.32e-16		Unknown	Cytoplasmic	SECRETOMEP	No	Plasminogen binding (Knaust2007); OMVs (Williams2007,Ferrari2006,Vaughan2006)
NMB0992		adhesin			-1.1295	0.00682494
NMB1053	opcA	class 5 outer membrane protein	1.12447	0.000250781	1.06781	0.000263582							YES	OuterMembrane	OuterMembrane	SIGNALP	Yes	OM and OMVs (Williams2007,Vipond2006,Ferrari2006)
NMB1072		prolipoprotein diacylglyceryl transferase					-1.01698	0.00332045	-1.50181	1e-05
NMB1085		putative N-acetylmuramoyl-L-alanine amidase									1.16937	4.98e-06		Unknown	Cytoplasmic	Cytoplasm	No
NMB1213		putative lipoprotein							0.697641	9.68e-05	0.589495	0.000984691	YES
NMB1279	mltB	putative membrane-bound lytic murein transglycosylase B	-0.716761	0.00052221	-1.1093	9.82e-08	-0.838238	6.77e-05	-0.796116	7.82e-05	-1.60631	5.7e-12	YES
NMB1359		putative CDP-6-deoxy-delta-3,4-glucoseen reductase							0.603896	0.000330632			YES	Unknown	Cytoplasmic	Cytoplasm	No
NMB1533		H.8 outer membrane protein	1.00516	2.72e-05	1.28415	7.57e-08	1.0507	1.45e-05			-1.06675	6.62e-06	YES	Periplasmic	Periplasmic	LIPOP	Yes	OM and OMVs (Williams2007,Ferrari2006)
NMB1592		putative lipoprotein							-0.926766	7.81e-07	-0.864473	4.07e-06
NMB1704	lgtF	beta-1,4-glucosyltransferase	0.959888	3.57e-05	0.84401	0.000137987	0.884448	0.000145269	0.759584	0.000617698	0.806065	0.000332782		Cytoplasmic	Cytoplasmic	Cytoplasm	No
NMB1705	rfaK	alpha-1,2-N-acetylglucosamine transferase			0.653751	1.69e-06					1.04112	1.58e-11		Cytoplasmic	Cytoplasmic	Cytoplasm	No
NMB1716	mtrC	membrane fusion protein	-1.64366	1.04e-09	-1.34208	7.68e-08	-1.1365	1.69e-06	-1.14425	4.08e-07			YES
NMB1797		penicillin-binding protein 3									-0.780113	1.17e-06
NMB1807	ponA	penicillin-binding protein 1			-0.807706	0.00122327							YES
NMB1811	pilP	pilP protein			0.659012	0.00435317								Unknown	Extracellular	Cytoplasm	No
NMB1812	pilQ	pilQ protein			0.894312	0.000987566					-0.823292	0.00661042		OuterMembrane	OuterMembrane	SIGNALP	Yes	OM and OMVs (Williams2007, Ferrari2006)
NMB1847		pilC1 protein, authentic frameshift									0.741596	4.9e-05
NMB1907		60 kd inner-membrane protein	0.649835	0.000142921										InnerMembrane	InnerMembrane	TMHMM	Yes
NMB1926	lgtE	lacto-N-neotetraose biosynthesis glycosyl transferase									0.724676	0.000131774		Cytoplasmic	Cytoplasmic	Cytoplasm	No
NMB1928	lgtB	lacto-N-neotetraose biosynthesis glycosyl transferase									0.599783	0.00938316		Cytoplasmic	Cytoplasmic	Cytoplasm	No
NMB1929	lgtA	lacto-N-neotetraose biosynthesis glycosyl transferase	0.726193	0.00957567			0.903525	0.000527392	0.778716	0.00271264	0.973534	0.000366679		Cytoplasmic	Cytoplasmic	Cytoplasm	No
NMB1946		outer membrane lipoprotein									-0.953078	7.01e-05	YES
NMB1994		putative adhesin/ invasin NadA	-0.812191	0.00309416	-0.743103	0.00498275	-0.736754	0.00772541	-0.697724	0.00843138
NMB2019	kdtB	lipopolysaccharide core biosynthesis protein	-0.581703	0.00735826			-0.6454	0.00315135
NMB2156		heptosyltransferase I							-0.792786	4.59e-05
Cellular processes
NMB0005		arsenate reductase	-0.701395	0.00103071
NMB0018	pilE	pilin PilE	0.837307	0.000469488	0.714034	0.00189058	0.722671	0.00270995						Unknown	Periplasmic	Fimbria	Yes	OM and OMVs (Williams2007, Ferrari2006)
NMB0051	pilU	twitching motility protein	0.618374	2.27e-07	0.60271	1.53e-07					-0.602235	2.82e-07	YES	Cytoplasmic	Cytoplasmic	Cytoplasm	No	OMVs (Ferrari2006)
NMB0052	pilT	twitching motility protein PilT									-0.641099	0.000155297	YES
NMB0103		putative bacteriocin resistance protein					-0.624452	0.000629845	-0.984668	1.04e-07	-1.0137	7.13e-08
NMB0116	dprA	DNA processing chain A							0.670552	8.13e-05			YES	Unknown	Cytoplasmic	Cytoplasm	No
NMB0170	minC	septum site-determining protein minC									-0.607935	0.000471624
NMB0171	minD	septum site-determining protein minD							-0.783413	0.00158258	-1.26986	1.16e-06	YES
NMB0172	minE	cell division topological specificity factor							-0.657206	0.000142517	-1.48739	4.61e-13
NMB0191		ParA family protein									0.661139	0.00321485		InnerMembrane	InnerMembrane	Cytoplasm	No
NMB0216	katA	catalase			2.65615	9.29e-11	2.75019	1.19e-10	3.30113	5.91e-14	2.48307	9.33e-10	YES	Periplasmic	Periplasmic	Cytoplasm	No
NMB0277		virulence factor MviN									0.698326	6.84e-06		InnerMembrane	InnerMembrane	TMHMM	No
NMB0280		putative organic solvent tolerance protein									-0.705314	9.85e-08
NMB0333	pilG	pilus assembly protein PilG									-0.641136	4.87e-05
NMB0342	ispA	intracellular septation protein A	-1.22088	9.06e-08	-0.782882	0.000185608	-0.811511	0.000221621	-1.15844	1.57e-07	-1.59359	3.72e-11
NMB0364		FrpC operon protein	-1.38827	1.78e-10	-1.39908	4.56e-11	-1.40378	2.14e-10	-1.84516	3.08e-15	-1.27811	1.3e-09
NMB0427	ftsZ	cell division protein FtsZ							-0.688114	0.000454276	-1.02232	7.61e-07
NMB0493		hemagglutinin/ hemolysin-related protein	-0.822628	2.47e-06			-0.707503	4.44e-05	-0.932863	7.81e-08
NMB0497		hemagglutinin/ hemolysin-related protein	-0.776856	0.000405282			-0.589692	0.00760918			1.13287	4.47e-07		OuterMembrane	Extracellular	SECRETOMEP	No
NMB0525		putative aluminum resistance protein	1.24413	3.19e-13					0.635893	1.06e-05	1.19034	1.14e-12	YES	Cytoplasmic	Cytoplasmic	Cytoplasm	No
NMB0582		putative bacteriocin resistance protein									1.87467	6.32e-05		Unknown	Cytoplasmic	Cytoplasm	No
NMB0584		FrpC operon protein	-1.10389	6.77e-07	-0.935878	8.22e-06	-1.04564	2.44e-06	-1.42219	3.9e-10	-0.856334	5.53e-05
NMB0585		putative iron-regulated protein FrpA	-1.24159	3.77e-08	-1.16626	6.45e-08	-1.39117	2.9e-09	-1.85575	5.29e-14	-1.45483	3.37e-10
NMB0586		putative adhesin			0.649224	0.000154424							YES	InnerMembrane	Periplasmic	SIGNALP	Yes	OMVs (Vipond2006,Ferrari2006)
NMB0697	ksgA	dimethyladenosine transferase									0.653837	0.000260789		Cytoplasmic	Cytoplasmic	Cytoplasm	No
NMB0702	comA	competence protein ComA							0.694487	0.00701285	0.979043	0.000194403		InnerMembrane	InnerMembrane	TMHMM	No
NMB0703	comL	competence lipoprotein ComL									-1.25173	4.96e-15
NMB0712	rpoH	RNA polymerase sigma-32 factor	-0.944765	7.15e-06	-0.821625	3.47e-05	-0.659266	0.00147496	-1.06781	2.57e-07	-1.16138	5.91e-08
NMB0768	pilT2	twitching motility protein PilT	-0.735234	4.75e-06	-0.758701	1.06e-06	-0.70157	1.32e-05	-1.04278	3.59e-10	-1.49924	3.18e-15
NMB0770		putative type IV pilus assembly protein PilZ							-0.844224	0.000802534	-1.38899	2.22e-07
NMB0799	ftsJ	cell division protein FtsJ			0.710621	3.51e-08					0.992307	4.57e-12		Cytoplasmic	Cytoplasmic	Cytoplasm	No
NMB0838		cold-shock domain family protein			-0.799773	2.61e-06	-0.912283	4.84e-07	-0.736677	1.48e-05
NMB0839		pmbA protein	1.09603	1.45e-08	0.756934	1.84e-05	0.969669	3.76e-07			-2.47484	8.75e-22		Cytoplasmic	Cytoplasmic	Cytoplasm	No
NMB0855		putative bacteriocin resistance protein	-1.10238	1.15e-05	-0.888235	0.000190147	-1.04415	3.47e-05	-1.60622	6.91e-10	-0.628573	0.00856644
NMB0884	sodB	superoxide dismutase					-0.76415	2.34e-06	-0.56812	0.00018332
NMB0926		opacity protein, authentic frameshift			0.672556	0.00175048					-0.883692	6.54e-05
NMB0977		putative modulator of drug activity B	-2.9871	1.69e-19	-2.94036	8.76e-20	-3.21545	1.91e-20	-3.29119	6.38e-22	-3.0168	9.01e-20	YES
NMB0992		adhesin			-1.1295	0.00682494
NMB1210		putative toxin-activating protein	-0.935206	8.58e-06	-0.822806	1.36e-05	-1.16102	1.17e-07	-1.0092	1.03e-06			YES
NMB1214		hemagglutinin/ hemolysin-related protein	-0.736728	0.000685951			-0.935809	2.53e-05	-1.17111	1.24e-07			YES
NMB1398	sodC	Cu-Zn-superoxide dismutase							-1.09228	1.1e-05	-1.36033	1.55e-07	YES
NMB1412		FrpC operon protein	-1.219	3.63e-08	-1.20029	1.91e-08	-1.20335	6.84e-08	-1.66059	1.15e-12	-1.0196	1.42e-06
NMB1414		FrpC operon protein	-0.962627	6.36e-06	-0.903978	9.2e-06	-0.94525	1.02e-05	-1.37015	4.91e-10	-0.732011	0.000331437
NMB1415		iron-regulated protein FrpC	-1.16444	1.7e-07	-1.18329	4.25e-08	-1.30571	1.35e-08	-1.54595	2.84e-12	-1.34758	2.73e-09
NMB1552		pilin gene inverting protein PivNM-1A									0.710633	0.000295052		Unknown	InnerMembrane	Cytoplasm	No
NMB1567		macrophage infectivity potentiator									-1.33116	5.65e-06	YES
NMB1603		putative tellurite resistance protein									1.22917	0.00290466		InnerMembrane	InnerMembrane	TMHMM	No
NMB1621	gpxA	glutathione peroxidase	0.960182	3.6e-07	1.07714	8.31e-09	1.13891	7.75e-09	0.774415	1.49e-05				Multiple locations	Cytoplasmic	Cytoplasm	No
NMB1625		pilin gene inverting protein PivNM-1B									0.685999	0.00229348		Unknown	InnerMembrane	Cytoplasm	No
NMB1646		putative hemolysin	-1.00106	0.000606263	-0.961548	0.000616128	-1.01894	0.000196988
NMB1714	mtrE	multidrug efflux pump channel protein	-1.70419	3.84e-14	-1.56293	2.62e-14	-1.25911	1.46e-09	-1.09359	1.93e-08	-1.00656	2.03e-07	YES
NMB1763		putative toxin-activating protein							-0.813766	0.00107313
NMB1779		hemagglutinin/ hemolysin-related protein									1.05726	5.87e-06		OuterMembrane	Extracellular	SECRETOMEP	No
NMB1780		putative hemolysin activation protein HecB	-1.03335	0.000103765	-0.991327	0.000103531	-1.19147	1.16e-05	-1.22728	3.09e-06	-0.801354	0.00182213
NMB1791		cytoplasmic axial filament protein	-0.87907	7.58e-09	-0.660006	2.44e-06	-0.647089	9.26e-06			-0.519742	0.000194209
NMB1811	pilP	pilP protein			0.659012	0.00435317								Unknown	Extracellular	Cytoplasm	No
NMB1812	pilQ	pilQ protein			0.894312	0.000987566					-0.823292	0.00661042		OuterMembrane	OuterMembrane	SIGNALP	Yes	OM and OMVs (Williams2007, Ferrari2006)
NMB1847		pilC1 protein, authentic frameshift									0.741596	4.9e-05
NMB1857		modulator of drug activity B	-2.91295	1.4e-17	-3.03636	4.12e-19	-2.99272	6.58e-18	-3.10625	2.04e-19	-2.95051	5.24e-18	YES
NMB1955	cad	cadmium resistance protein									-0.855185	0.00434038	YES
NMB1985	iga2	adhesion and penetration protein							-1.13756	1.93e-08	-1.53514	4.57e-12	YES
NMB1994	nadA	adhesin/ invasin NadA	-0.812191	0.00309416	-0.743103	0.00498275	-0.736754	0.00772541	-0.697724	0.00843138
NMB2091		putative hemolysin									-1.15047	2.38e-07	YES
NMB2095		putative adhesin complex protein									-1.40425	9.16e-08	YES
Central intermediary metabolism.
NMB0029		glycerate dehydrogenase									-0.804426	1.38e-06
NMB0031	glmS	glucosamine fructose-6-phosphate aminotransferase (isomerizing)					0.859008	2.74e-08	0.645438	5.81e-06	0.708937	1.13e-06	YES	Cytoplasmic	Cytoplasmic	Cytoplasm	No
NMB0468	speA	biosynthetic arginine decarboxylase			0.741635	1.61e-07	0.915674	3.31e-09						Multiple locations	Periplasmic	Cytoplasm	No
NMB0469	speB	agmatinase			0.684397	9.09e-08	0.667752	5.52e-07						Cytoplasmic	Cytoplasmic	Cytoplasm	No	OM (Williams2007)
NMB0614		putative oxidoreductase	0.750951	1.96e-05							0.622488	0.000248016	YES	Cytoplasmic	Cytoplasmic	Cytoplasm	No
NMB0641	ppa	inorganic pyrophosphatase							-0.607973	0.00053207	-1.29729	8.22e-11
NMB0894		aminotransferase, class I	-0.942412	1.63e-06	-1.18078	2.81e-09	-1.2882	1.12e-09	-1.49393	1.85e-12	-1.33034	1.67e-10
NMB0998		putative oxidoreductase	0.893887	8e-08	1.01753	7.82e-09	1.01667	3.07e-08	0.841641	9.23e-07				Cytoplasmic	Cytoplasmic	Cytoplasm	No
NMB1151	cysI-1	sulfite reductase hemoprotein, beta-component			0.807575	0.000816556			0.656422	0.00672195	0.674344	0.00566287	YES	Cytoplasmic	Cytoplasmic	Cytoplasm	No
NMB1152	cysJ-1	sulfite reductase (NADPH) flavoprotein, alpha component							1.17978	0.000201424	1.17817	0.000730143		Unknown	Cytoplasmic	Cytoplasm	No
NMB1154	cysD-1	sulfate adenylyltransferase, subunit 2									0.917158	0.00491887	YES	Cytoplasmic	Cytoplasmic	Cytoplasm	No
NMB1189	cysI-2	sulfite reductase hemoprotein, beta-component			0.65771	0.00497862			0.668955	0.0043225			YES	Cytoplasmic	Cytoplasmic	Cytoplasm	No
NMB1191	cysN-2	sulfate adenylyltransferase, subunit 1							0.814616	0.00361026				Cytoplasmic	Cytoplasmic	Cytoplasm	No	OMVs (Ferrari2006)
NMB1192	cysD-2	sulfate adenylyltransferase, subunit 2									0.855558	0.00797004		Cytoplasmic	Cytoplasmic	Cytoplasm	No
NMB1305	esd	putative esterase	-0.891632	5.09e-09	-0.863332	4.56e-09	-1.00967	2.36e-10	-1.23167	5.5e-14	-1.10274	5.7e-12
NMB1473		aminotransferase, class I									-0.83902	0.000632502
NMB1584		3-hydroxyacid dehydrogenase	-1.46347	4.49e-11	-0.874821	2.07e-06	-0.984121	1.69e-06	-1.37579	9.45e-11	-1.47683	2.23e-11	YES
NMB1799	metK	S-adenosylmethionine synthetase	1.20174	1.05e-11	1.46795	1.98e-15	1.51854	4.08e-15	1.23243	1.3e-12			YES	Cytoplasmic	Cytoplasmic	Cytoplasm	No
DNA metabolism
NMB0056	dksA	DnaK suppressor protein	0.982176	1.81e-07	0.855205	1.55e-06	0.794127	1.63e-05						Cytoplasmic	Cytoplasmic	Cytoplasm	No
NMB0076		methyltransferase HphIm(C), authentic frameshift									-0.826827	0.00151738
NMB0118	topA	DNA topoisomerase I			0.668715	3.06e-06	0.703025	2.97e-06					YES	Cytoplasmic	Periplasmic	Cytoplasm	No
NMB0212	gyrB	DNA gyrase subunit B			-0.649926	3.5e-06			-0.80448	3.85e-08	-1.24111	1e-13
NMB0232	uvrD	DNA helicase II			0.598809	0.000275841	0.644308	0.000198905	0.894778	2.49e-07			YES	Unknown	Cytoplasmic	Cytoplasm	No
NMB0262	xseB	exodeoxyribonuclease, small subunit					0.79141	0.000392813			0.652583	0.0048488		Unknown	Cytoplasmic	Cytoplasm	No
NMB0265	ruvA	Holliday junction DNA helicase RuvA	0.684757	9.15e-06	0.737169	9.42e-07	0.789482	6.49e-07	1.11759	1.33e-11	0.606031	5.38e-05	YES	Unknown	Cytoplasmic	Cytoplasm	No	OM (Williams2007)
NMB0287	dinG	probable ATP-dependent helicase DinG							0.724307	1.12e-05	1.03336	5.23e-09		Unknown	Cytoplasmic	Cytoplasm	No
NMB0399	xthA	exodeoxyribonuclease III	-0.6785	1.71e-06	-0.682234	1.54e-07	-0.749721	2.59e-07	-0.739677	1.32e-07			YES
NMB0447	recO	DNA repair protein RecO	-0.634273	9.7e-05			-0.630297	0.000124711
NMB0533	nth	endonuclease III									0.955193	1.97e-08		Cytoplasmic	Cytoplasmic	Cytoplasm	No
NMB0551	priA	primosomal protein n`									0.830129	0.00843309		Unknown	Cytoplasmic	Cytoplasm	No
NMB0725		modification methylase HgaI-1	1.16804	8.84e-09									YES	Cytoplasmic	Cytoplasmic	Cytoplasm	No
NMB0726		type II restriction enzyme HgaI	1.28761	2.7e-08										Unknown	Cytoplasmic	Cytoplasm	No
NMB0727		N-6 adenine-specific DNA methylase	1.09711	1.5e-06										Unknown	Extracellular	Cytoplasm	No
NMB0729	himA	integration host factor, alpha subunit							-0.584645	0.00249259	-2.22771	7.19e-18
NMB0751	xerD	integrase recombinase XerD	-0.654811	0.00236243							0.84822	6.99e-05		Cytoplasmic	Cytoplasmic	Cytoplasm	No
NMB0769	holB	putative DNA polymerase III, delta prime subunit			-0.624591	2.34e-05	-0.608878	8.06e-05	-0.743223	1.03e-06	-1.08729	7.93e-11
NMB0785	recB	exodeoxyribonuclease V 135 KD polypeptide									0.681144	0.000156867		Unknown	Cytoplasmic	Cytoplasm	No
NMB0826	nmgII	C-5 cytosine-specific DNA methylase							-0.938265	1.43e-05	-1.47111	5.64e-10
NMB0829		type I restriction enzyme EcoR124II M protein					-0.62605	0.00157514	-1.09594	5.64e-08	-0.983214	9.07e-07
NMB0835		putative type I restriction enzyme EcoR124II R protein									0.643265	0.00357351	YES	Cytoplasmic	Cytoplasmic	Cytoplasm	No
NMB0842	recJ	single-stranded-DNA-specific exonuclease RecJ									-0.822452	9.8e-07
NMB0885	dnaB	replicative DNA helicase									1.10739	0.00694844		Cytoplasmic	Cytoplasmic	Cytoplasm	No
NMB1033		modification methylase NlaIV							-0.783599	0.000304187	-0.731028	0.000811379
NMB1038	radC	DNA repair protein RadC							0.582798	0.000104836	0.832376	1.65e-07		Unknown	Cytoplasmic	Cytoplasm	No	OM (Williams2007)
NMB1222	ung	uracil-DNA glycosylase							0.88275	0.00557827				Unknown	Cytoplasmic	Cytoplasm	No
NMB1230	hupB	DNA-binding protein HU-beta									-0.815923	0.000229376	YES
NMB1233	recD	exodeoxyribonuclease V, alpha subunit									-1.00308	0.00166603
NMB1243	ruvB	Holliday junction DNA helicase RuvB	0.626837	2.28e-06										Cytoplasmic	Cytoplasmic	Cytoplasm	No
NMB1289		putative type II restriction enzyme									-1.62318	1.57e-12
NMB1295	fpg	formamidopyrimidine-DNA glycosylase									0.688991	0.00289391		Cytoplasmic	Cytoplasmic	Cytoplasm	No
NMB1302	hip	integration host factor, beta subunit	0.725828	0.00231173	0.668764	0.00356365	0.627443	0.00900429			-1.09957	4.39e-06	YES	Cytoplasmic	Cytoplasmic	Cytoplasm	No
NMB1322	priB	putative primosomal replication protein n	1.76865	4.3e-11	1.43257	6.73e-09	1.46583	1.39e-08	0.691626	0.00269354	-1.2484	3.37e-07	YES	Unknown	Cytoplasmic	Cytoplasm	No
NMB1363	xseA	exodeoxyribonuclease, large subunit	0.850183	2.55e-07	0.893962	2.82e-08					1.0775	3.46e-10	YES	Unknown	Cytoplasmic	Cytoplasm	No
NMB1384	gyrA	DNA gyrase subunit A	-0.55744	0.000283386	-0.846529	5.14e-08	-0.640438	4.24e-05	-0.987351	9.05e-10	-1.07405	1.5e-10	YES
NMB1396	mutY	A G-specific adenine glycosylase									0.858933	0.00152447		Unknown	Cytoplasmic	Cytoplasm	No
NMB1442	mutL	mismatch repair protein MutL							0.7004	0.000358723				Unknown	Cytoplasmic	Cytoplasm	No
NMB1445	recA	recA protein									-1.24629	1.71e-08
NMB1447	rep	ATP-dependent DNA helicase							0.654144	0.0214541	1.20799	0.000169844		Unknown	Cytoplasmic	Cytoplasm	No
NMB1460	ssb	single-strand binding protein									-1.32127	0.00187166
NMB1552		pilin gene inverting protein PivNM-1A									0.710633	0.000295052		Unknown	InnerMembrane	Cytoplasm	No
NMB1625		pilin gene inverting protein PivNM-1B									0.685999	0.00229348		Unknown	InnerMembrane	Cytoplasm	No
NMB1655		putative adenine specific methylase	-0.963653	6.76e-06	-1.01748	9.77e-07	-1.17392	1.33e-07	-1.53409	1.67e-11	-1.44797	2.28e-10
NMB1682	parE	topoisomerase IV subunit B									1.12304	7.03e-09		Unknown	Cytoplasmic	Cytoplasm	No
NMB1683		dinucleoside polyphosphate hydrolase									0.707301	0.00967503		Cytoplasmic	Outer-membrane	Cytoplasm	No
NMB2065	hemK	hemK protein									0.768368	0.0075154		InnerMembrane	Cytoplasmic	TMHMM	No
NMB2160	mutS	DNA mismatch repair protein MutS									0.593805	6.12e-05		Unknown	Cytoplasmic	Cytoplasm	No
Energy metabolism
NMB0010	pgk	phosphoglycerate kinase	0.854106	4.34e-06	1.17803	7.41e-10	0.904524	3.22e-07	0.974796	1.32e-07	0.962844	2.34e-07		Cytoplasmic	Cytoplasmic	Cytoplasm	No	OMVs (Vaughan2006)
NMB0015	gnd	6-phosphogluconate dehydrogenase, decarboxylating							0.621478	0.000179199				Unknown	Cytoplasmic	Cytoplasm	No
NMB0089	pykA	pyruvate kinase II					-0.672963	0.000549363	-0.813809	1.85e-05	-0.942	1.44e-06
NMB0123		ferredoxin, 4Fe-4S bacterial type	1.08698	5.54e-06	0.76833	0.00062459					0.676135	0.00288986		Cytoplasmic	Extracellular	Cytoplasm	No
NMB0176	dadA	D-amino acid dehydrogenase, small subunit	-1.12493	5.38e-08	-0.747331	7.98e-05	-0.955349	5.33e-07	-0.747028	9.25e-05			YES
NMB0206	aat	leucyl phenylalanyl-tRNA protein transferase									0.671638	6.36e-08		Cytoplasmic	Cytoplasmic	Cytoplasm	No
NMB0208		ferredoxin, 4Fe-4S bacterial type					1.09927	0.000189469	0.845717	0.00304817	1.02604	0.000312017		Unknown	Periplasmic	Cytoplasm	No
NMB0241	nuoA	NADH dehydrogenase I, A subunit	0.922571	8.56e-08							1.21617	2.5e-11		InnerMembrane	InnerMembrane	TMHMM	No
NMB0242	nuoB	NADH dehydrogenase I, B subunit							0.719083	3.46e-05	0.448439	0.00884832		Unknown	InnerMembrane	Cytoplasm	No
NMB0243	nuoC	NADH dehydrogenase I, C subunit	1.35887	5.23e-09	0.917843	1.36e-05	0.66394	0.00228801			1.39236	1.8e-09	YES	Cytoplasmic	Cytoplasmic	Cytoplasm	No
NMB0244	nuoD	NADH dehydrogenase I, D subunit	1.12628	2.15e-10	0.657328	2.53e-05			0.642876	4.28e-05	1.20869	1.63e-11	YES	Cytoplasmic	Cytoplasmic	Cytoplasm	No
NMB0245	nuoE	NADH dehydrogenase I, E subunit	1.04515	3.98e-07	0.587473	0.00205281					1.90443	2.73e-15		Cytoplasmic	Cytoplasmic	Cytoplasm	No
NMB0246	nuoF	NADH dehydrogenase I, F subunit	0.843309	2.65e-08							1.02848	6.75e-11	YES	Cytoplasmic	Cytoplasmic	Cytoplasm	No
NMB0249	nuoG	NADH dehydrogenase I, G subunit									1.06683	1.88e-09	YES	Cytoplasmic	Cytoplasmic	Cytoplasm	No
NMB0250	nuoH	NADH dehydrogenase I, H subunit									0.737857	0.00655804	YES	InnerMembrane	InnerMembrane	TMHMM	No
NMB0251	nuoI	NADH dehydrogenase I, I subunit	0.802212	0.00115141							0.721053	0.00264878	YES	Cytoplasmic	Cytoplasmic	Cytoplasm	No
NMB0254	nuoK	NADH dehydrogenase I, K subunit									0.9214	0.00102328	YES	InnerMembrane	InnerMembrane	TMHMM	No
NMB0257	nuoL	NADH dehydrogenase I, L subunit	0.621761	8.86e-06							0.616935	7.16e-06	YES	InnerMembrane	InnerMembrane	TMHMM	Yes
NMB0258	nuoM	NADH dehydrogenase I, M subunit									1.3042	2.69e-07		InnerMembrane	InnerMembrane	TMHMM	No
NMB0334	pgi2	glucose-6-phosphate isomerase	-0.97031	8.52e-06	-0.701355	0.000637078	-0.977483	8.74e-06					YES
NMB0340	gloA	lactoylglutathione lyase									-1.67506	1.27e-12
NMB0351	tal	transaldolase	-0.731705	4.73e-07									YES
NMB0390	mapA	maltose phosphorylase; 752 aa	0.601674	8.46e-05	0.692207	3.58e-06								OuterMembrane	Cytoplasmic	Cytoplasm	No	OMVs (Vaughan2006,Williams2007)		Yes
NMB0391	pgm	beta-phosphoglucomutase									-0.733281	9.51e-07
NMB0401	putA	proline dehydrogenase									-0.58649	0.000700485	YES
NMB0431	prpC	methylcitrate synthase citrate synthase 2	-3.93213	3.37e-26	-3.97703	1.64e-27	-4.12891	2.29e-27	-3.506	1.6e-24	-2.24074	2.09e-15	YES
NMB0433	acnA	aconitate hydratase 1	-1.14303	0.00329648	-1.64196	3.02e-05							YES
NMB0434		putative AcnD-accessory protein PrpF	-2.11017	3.06e-15	-1.86841	7.27e-14	-1.92989	1.52e-13	-1.58779	1.94e-11	-1.01501	3.6e-06	YES
NMB0435	ackA2	acetate kinase	-1.51377	1.66e-11	-1.46504	1.51e-11	-1.60912	3.89e-12	-1.11571	4.65e-08	-1.12372	5.54e-08	YES
NMB0530		glycosyl hydrolase, family 3							0.78
NMB0546	adhA	alcohol dehydrogenase, propanol-preferring	-1.40362	8.14e-07	-1.45535	1.38e-07	-1.70835	9.95e-09	-2.0831	5.44e-12	-2.44262	4.95e-14	YES
NMB0564	nqrF	Na(+)-translocating NADH-quinone reductase, subunit F	0.81411	0.000247155										Cytoplasmic	Cytoplasmic	Cytoplasm	No
NMB0565	nqrE	Na(+)-translocating NADH-quinone reductase, subunit E	0.829116	0.000271484										InnerMembrane	InnerMembrane	TMHMM	No
NMB0566	nqrD	Na(+)-translocating NADH-quinone reductase, subunit D	0.674459	0.00305427									YES	InnerMembrane	InnerMembrane	TMHMM	No
NMB0567	nqrC	Na(+)-translocating NADH-quinone reductase, subunit C	0.749584	0.00179609							-0.635724	0.0063458		Unknown	Cytoplasmic	SECRETOMEP	No
NMB0569	nqrA	Na(+)-translocating NADH-quinone reductase, subunit A	0.713027	0.00101342									YES	Unknown	Cytoplasmic	Cytoplasm	No	OMVs (Williams2007)
NMB0574	gcvT	glycine cleavage system T protein	-2.33735	2.04e-24	-1.75825	2.86e-19	-1.87685	1.97e-19	-1.83669	5.36e-20	-1.61841	3.07e-17	YES
NMB0575	gcvH	glycine cleavage system H protein	-2.05759	3.99e-14	-1.40344	3.25e-09	-1.52675	1.41e-09	-1.83301	7.79e-13	-2.17621	3.29e-15	YES
NMB0581		electron transfer flavoprotein-ubiquinone oxidoreductase									0.623953	1.42e-05		Unknown	Cytoplasmic	Cytoplasm	No
NMB0604		alcohol dehydrogenase, zinc-containing							-0.774475	0.000297445	-1.14793	3.86e-07	YES
NMB0618	ppsA	phosphoenolpyruvate synthase	-0.658333	0.00345094							-0.856585	0.000116666
NMB0631		putative phosphate acetyltransferase Pta	-1.72544	7.96e-16	-1.12846	5.95e-10	-1.09343	5.93e-09	-1.41361	4.11e-13	-2.99329	1.92e-26	YES
NMB0717		putative cytochrome									0.938255	1.16e-06		Unknown	Periplasmic	SIGNALP	Yes
NMB0790	pgm2	phosphoglucomutase			1.22888	1.76e-13							YES	Unknown	Cytoplasmic	Cytoplasm	No
NMB0920	icd	isocitrate dehydrogenase, NADP-dependent, monomeric type									-1.43338	3.28e-08	YES
NMB0923		cytochrome c	0.880553	4.51e-07	1.01411	5.72e-09	1.04705	9.34e-09						Periplasmic	Periplasmic	LIPOP	Yes
NMB0947	lpdA2	putative 2-oxoglutarate dehydrogenase, E3 component, lipoamide dehydrogenase			1.21401	3.59e-07					-0.857527	0.000256542		Cytoplasmic	Cytoplasmic	Cytoplasm	No	OM and OMVs (Williams2007)
NMB0948	sdhC	succinate dehydrogenase, cytochrome b556 subunit									-1.17181	2.59e-06	YES
NMB0949	sdhD	succinate dehydrogenase, hydrophobic membrane anchor protein							-0.777347	0.000914966	-1.08934	7.65e-06	YES
NMB0950	sdhA	succinate dehydrogenase, flavoprotein subunit							-0.795431	0.00326654
NMB0951	sdhB	succinate dehydrogenase, iron-sulfur protein			-0.674599	0.00272689	-0.820836	0.000508214	-1.30663	5.3e-08	-1.36262	2.59e-08	YES
NMB0954	gltA	citrate synthase	-1.54731	2.39e-08	-1.30464	5.07e-07	-1.55885	2.76e-08	-2.15389	4.11e-14	-2.63376	3.57e-16	YES
NMB0955	sucA	2-oxoglutarate dehydrogenase, E1 component	-1.09304	0.000655532	-1.13196	0.000248571	-1.09575	0.000706844	-1.53778	1.61e-06	-1.63792	5.71e-07
NMB0956	sucB	2-oxoglutarate dehydrogenase, E2 component, dihydrolipoamide succinyltransferase	-1.0521	0.000238151	-1.01533	0.000224469	-1.01816	0.000409847	-1.42041	7.53e-07	-1.70941	1.29e-08
NMB0957	lpdA3	2-oxoglutarate dehydrogenase, E3 component, lipoamide dehydrogenase	-0.539813	0.00477203	-0.807167	1.51e-05	-0.619045	0.00130575	-1.13286	1.12e-08
NMB0959	sucC	succinyl-CoA synthetase, beta subunit	-1.01136	0.00588928					-1.5305	2.25e-05	-1.46442	5.69e-05	YES
NMB0960	sucD	succinyl-CoA synthetase, alpha subunit							-1.35928	1.85e-05	-1.27968	6.18e-05	YES
NMB0978	pntB	NAD(P) transhydrogenase, beta subunit	-0.822111	0.00392765									YES
NMB0980	pntA	NAD(P) transhydrogenase, alpha subunit	-0.801741	0.00126605
NMB0993		rubredoxin									0.673225	0.00996914	YES	Cytoplasmic	Cytoplasmic	Cytoplasm	No
NMB1044	fpr	ferredoxin NADP reductase	1.03539	4.91e-09	1.12117	1.77e-10	1.05237	4.82e-09						Unknown	Cytoplasmic	Cytoplasm	No	OMVs (Williams2007)
NMB1134	fdx-1	ferredoxin, 2Fe-2S type									-0.856665	1.34e-05
NMB1172	fdx-2	ferredoxin, 2Fe-2S type									-0.852664	1.1e-05
NMB1285	eno	enolase	1.24883	2.78e-06	1.41962	6.33e-08	1.23251	4.11e-06						Cytoplasmic	Cytoplasmic	Cytoplasm	No	Plasminogen binding (Knaust2007); OM and OMVs (Williams2007, Ferrari2006,Vaughan2006)
NMB1287		putative ferredoxin			-0.710318	0.00705573
NMB1304	adhC	alcohol dehydrogenase, class III	-1.575	2.69e-13	-1.59916	4.34e-14	-1.66806	6.27e-14	-1.62466	3.25e-14	-2.01094	1.23e-17
NMB1341	aceE	pyruvate dehydrogenase, E1 component									-1.76377	7.97e-13
NMB1342	aceF	pyruvate dehydrogenase, E2 component, dihydrolipoamide acetyltransferase									-1.96977	1.41e-15
NMB1344	lpdA	pyruvate dehydrogenase, E3 component, lipoamide dehydrogenase									-1.14794	9e-07
NMB1353		aldehyde dehydrogenase family protein	-0.824771	0.000387581	-1.1212	2.8e-07	-0.901113	0.000132358
NMB1366	trxA	thioredoxin			1.36416	1.9e-10	1.00287	1.47e-06	0.814741	3.45e-05				Cytoplasmic	Cytoplasmic	Cytoplasm	No	OM (Williams2007)
NMB1377	lldA	L-lactate dehydrogenase	-3.70832	5.09e-26	-2.50775	9.76e-19	-2.15232	5.91e-15	-1.80168	6.89e-13	-1.85404	5.69e-13	YES
NMB1388	pgi1	glucose-6-phosphate, isomerase									-0.60396	7.24e-06
NMB1390	glk	glucokinase									-0.750975	1.07e-07
NMB1392	zwf	glucose-6-phosphate 1-dehydrogenase							-0.670893	2.76e-06	-1.13548	3.45e-12
NMB1393	edd	phosphogluconate dehydratase	-1.37178	9.9e-17	-1.10565	1.01e-13	-0.926929	2.34e-10	-1.10015	1.33e-13	-1.87863	7.41e-23	YES
NMB1394	eda	4-hydroxy-2-oxoglutarate aldolase 2-dehydro-3-deoxyphosphogluconate aldolase	-0.611001	5.48e-05							-1.04609	1.75e-10	YES
NMB1395		alcohol dehydrogenase, zinc-containing	-1.91093	1.86e-16	-1.26142	1.49e-10	-1.42747	1.72e-11	-1.21136	4.77e-10	-1.71942	7.13e-15	YES
NMB1457	tkt	transketolase			0.635345	0.00173297	0.845328	0.000197488						Unknown	Cytoplasmic	Cytoplasm	No	OMVs (Vaughan2006)
NMB1458	fumC	fumarate hydratase, class II, aerobic	-1.43409	7.82e-05	-1.42053	0.000427593	-0.820507	0.00959626	-1.01254	0.00506662	-0.919665	0.00838621	YES
NMB1488	gabD	succinate-semialdehyde dehydrogenase (NADP+)			-0.811638	1.41e-07	-0.689445	1.41e-05	-0.617297	4.03e-05			YES
NMB1493		carbon starvation protein A	1.69665	2.22e-10									YES	InnerMembrane	InnerMembrane	TMHMM	Yes
NMB1511	rpiA	ribose 5-phosphate isomerase A	0.67311	0.00383236							0.762336	0.000794285		Cytoplasmic	Cytoplasmic	Cytoplasm	No
NMB1518	ackA1	acetate kinase									-1.98808	1.05e-17
NMB1572	acnB	aconitate hydratase 2									-1.26746	2.07e-08	YES
NMB1604	gpm	phosphoglycerate mutase									-1.28981	1.24e-10	YES
NMB1609	metZ	trans-sulfuration enzyme family protein									0.768087	0.00146456		Cytoplasmic	Inner-membrane	Cytoplasm	No	OM (Williams2007)
NMB1613	fumA	fumarate hydratase, class I, anaerobic	1.00006	0.00413634			1.03205	0.00335925	0.82845	0.00889988			YES	Unknown	Cytoplasmic	Cytoplasm	No
NMB1622	norB	nitric oxide reductase	-0.881523	0.000736156	-1.28606	7.34e-07	-1.31337	1.34e-06
NMB1677		cytochrome c5	1.40479	6.64e-06	1.05461	0.000324837	0.966732	0.00162156					YES	Unknown	Periplasmic	SECRETOMEP	No
NMB1723	fixP	cytochrome c oxidase, subunit III	1.52206	4.79e-09	0.976974	3.04e-05	0.721068	0.00303292			-1.20949	8.51e-07	YES	Unknown	Periplasmic	TMHMM	Yes
NMB1724	fixO	cytochrome c oxidase, subunit II	1.46537	1.06e-06	0.802486	0.00409424								Unknown	Cytoplasmic	Cytoplasm	No
NMB1734	grxB	glutaredoxin	-1.50496	4.12e-11	-1.34942	3.82e-10	-1.30568	4.29e-09	-1.4159	8.33e-11	-0.901403	9e-06
NMB1790		glutaredoxin 3	-1.32459	2.77e-05							-1.39807	7.47e-06
NMB1805	cyc	cytochrome c4	0.958527	2.11e-08	0.882142	6.08e-08	0.874501	2.71e-07					YES	Periplasmic	Periplasmic	SIGNALP	Yes	OM (Williams2007)
NMB1933	atpC	ATP synthase F1, epsilon subunit	0.976839	1.54e-06	0.842339	1.2e-05	0.616125	0.0018726			-0.82319	2.63e-05		Unknown	Cytoplasmic	Cytoplasm	No
NMB1934	atpD	ATP synthase F1, beta subunit	1.22614	7.49e-06	0.669019	0.00593285	0.736075	0.006364						Cytoplasmic	Cytoplasmic	Cytoplasm	No	OM and OMVs (Williams2007, Ferrari2006,Vaughan2006)
NMB1935	atpG	ATP synthase F1, gamma subunit	0.908327	0.00217677							-1.3692	4.29e-06		Unknown	Cytoplasmic	Cytoplasm	No	OM and OMVs (Williams2007)
NMB1939	atpE	ATP synthase F0, C subunit			0.846924	0.00874044					-1.08749	0.000853043		InnerMembrane	InnerMembrane	TMHMM	No	OM (Williams2007)
NMB1958		putative thioredoxin	0.593708	0.00329648										Unknown	Periplasmic	SIGNALP	Yes
NMB1968	aldA	aldehyde dehydrogenase A	-1.5569	8.91e-06	-1.21999	7.54e-05	-0.949469	0.0010657	-1.17854	0.000629719	-1.32475	3.98e-05
NMB2051	petC	ubiquinol cytochrome c reductase, cytochrome c1	1.49185	6.24e-11	1.0607	2.03e-07	1.00601	1.96e-06						Unknown	Periplasmic	TMHMM	Yes
NMB2052	petB	ubiquinol cytochrome c reductase, cytochrome b	1.9017	1.37e-10	1.66866	2.12e-09	1.3595	1.02e-06						InnerMembrane	InnerMembrane	TMHMM	No
NMB2053	petA	ubiquinol cytochrome c reductase, iron-sulfur subunit	1.77653	2.83e-10	1.4548	2.42e-08	1.28503	1.34e-06	0.816362	0.000920228				InnerMembrane	Periplasmic	SECRETOMEP	No	OM (Williams2007)
NMB2096	mqo	malate:quinone oxidoreductase	-1.22612	3.48e-10	-0.764497	1.05e-05	-0.70527	9.39e-05	-0.59357	0.00054075	-0.695907	7.31e-05	YES
NMB2155	etfB	electron transfer flavoprotein, beta subunit									-0.713348	0.00458609
NMB2159		glyceraldehyde 3-phosphate dehydrogenase									-1.99529	5.93e-17	YES
Fatty acid and phospholipid metabolism
NMB0179	fabZ	(3R)-hydroxymyristoyl-(acyl-carrier-protein) dehydratase					0.595814	0.00101169			0.614493	0.000476698		Cytoplasmic	Cytoplasmic	Cytoplasm	No	OM (Williams2007)
NMB0219	fabF	3-oxoacyl-(acyl-carrier-protein) synthase II	1.41677	2.34e-10	1.55311	4.35e-12	1.44066	2.4e-10	0.985549	1.18e-06				InnerMembrane	Cytoplasmic	Cytoplasm	No	OM and OMVs (Williams2007,Ferrari2006,Vipond2006)
NMB0220	acpP	acyl carrier protein									-2.31381	6.21e-14
NMB0336	fabI	enoyl-(acyl-carrier-protein) reductase									-1.03889	4.64e-13
NMB0464		putative phospholipase A1	1.14411	1.04e-10	0.660692	1.97e-05	0.587749	0.00025606					YES	OuterMembrane	OuterMembrane	SECRETOMEP	No	OMVs (Williams2007,Vipond2006)
NMB0679	accD	acetyl-CoA carboxylase, carboxyl transferase beta subunit							-0.691353	4.47e-06	-1.39696	1.31e-14
NMB1139	accA-1	acetyl-CoA carboxylase, carboxyl transferase alpha subunit							-0.87193	0.000414762	-1.28012	8.24e-07
NMB1177	accA-2	acetyl-CoA carboxylase, carboxyl transferase alpha subunit							-0.90416	0.000259564	-1.3662	2.01e-07
NMB1294	plsC	1-acyl-sn-glycerol-3-phosphate acyltransferase	-0.665021	0.00270613			-0.640831	0.00415372
NMB1555	fadD	long-chain-fatty-acid CoA ligase			0.634136	0.00294562					0.76321	0.0018608		InnerMembrane	Cytoplasmic	Cytoplasm	No
NMB1558	dgk	diacylglycerol kinase							-0.628991	4.09e-05	-0.601719	9.82e-05
NMB1697		putative acyl carrier protein									0.788029	0.000723419	YES	Unknown	Cytoplasmic	Cytoplasm	No
NMB1860	accB	acetyl-CoA carboxylase, biotin carboxyl carrier protein									-1.20252	0.000173992
NMB1861	accC	acetyl-CoA carboxylase, biotin carboxylase					1.01522	9.28e-07						Cytoplasmic	Cytoplasmic	Cytoplasm	No	OMVs (Williams2007,Ferrari2006,Vaughan2006)
NMB1913	plsX	fatty acid phospholipid synthesis protein	1.06704	5.4e-08	0.881574	5.99e-06	0.76916	0.000309671	0.661381	0.000567582				Unknown	Cytoplasmic	Cytoplasm	No
NMB2034	nlaB	putative 1-acyl-sn-glycerol-3-phosphate acyltransferase	0.649726	0.00994055									YES	Multiple locations	Inner-membrane	SIGNALP	Yes
Hypothetical proteins or unassigned
NMB0028		hypothetical protein									-0.658144	0.0086899	YES
NMB0035		conserved hypothetical protein	-3.26476	4.09e-23	-2.56831	7.78e-19	-2.09546	3.1e-14	-2.07805	7.96e-15	-3.01585	2.18e-21	YES
NMB0036		conserved hypothetical protein	-1.76625	1.1e-08	-1.55667	9.11e-08	-1.43571	1.69e-06	-0.784052	0.00490494	-1.10727	0.000103064	YES
NMB0042		conserved hypothetical protein	-0.679429	0.000135653							-0.606783	0.000459572
NMB0046		hypothetical protein									0.821939	5.27e-09		Unknown	Periplasmic	Cytoplasm	No
NMB0060		conserved hypothetical protein	-0.965535	4.67e-07	-0.860069	2.34e-06	-0.939493	1.05e-06	-0.672466	0.000177247			YES
NMB0086		hypothetical protein							0.605074	1.19e-06			YES	Multiple locations	Cytoplasmic	Cytoplasm	No	OMVs (Williams2007)
NMB0091		hypothetical protein			0.644116	0.00216804					-0.767569	0.000332275	YES	Unknown	Periplasmic	Cytoplasm	No
NMB0092		hypothetical protein									-0.860864	0.00491045	YES
NMB0096		hypothetical protein									-0.693788	0.00549599
NMB0099		hypothetical protein					-0.861834	0.00830826
NMB0102		hypothetical protein					-0.605678	0.00034021	-0.582657	0.000323037
NMB0104		hypothetical protein			-1.01279	1.37e-10	-1.28419	2.63e-13	-1.31923	2.09e-14	-1.87162	1.94e-20
NMB0109		conserved hypothetical protein	0.636691	0.000796382	0.617994	0.000649687								Unknown	InnerMembrane	Cytoplasm	No	OM and OMVs (Williams2007,Ferrari2006,Vaughan2006)
NMB0113		hypothetical protein	-0.906951	1.53e-06	-0.94997	2.03e-07	-0.902915	1.91e-06	-0.74869	3e-05	-0.908995	9.8e-07
NMB0121		conserved hypothetical protein					-0.630525	0.00297512			0.585752	0.00413919	YES	Cytoplasmic	Cytoplasmic	Cytoplasm	No
NMB0122		conserved hypothetical protein	-0.667114	2.77e-05	-0.637798	2.9e-05	-0.732334	6.04e-06
NMB0129		hypothetical protein	1.57993	1.8e-06	1.33403	1.97e-05	1.19807	0.000225548			0.871697	0.00510209		Unknown	InnerMembrane	Cytoplasm	No
NMB0135		conserved hypothetical protein									0.73716	0.00656093		Unknown	Periplasmic	Cytoplasm	No
NMB0188		conserved hypothetical protein							0.740252	3.69e-05				InnerMembrane	InnerMembrane	TMHMM	No
NMB0189		hypothetical protein							0.717616	0.00134648				InnerMembrane	InnerMembrane	TMHMM	Yes
NMB0197		hypothetical protein									-0.659901	0.000146114
NMB0200		hypothetical protein	-0.712162	0.00488565	-0.795783	0.00105273	-0.782767	0.00212114
NMB0213		hypothetical protein							0.958303	8.14e-08	0.86207	1.15e-06		InnerMembrane	InnerMembrane	TMHMM	No
NMB0215		conserved hypothetical protein			0.633179	7.32e-05			0.759406	3.66e-06				InnerMembrane	InnerMembrane	TMHMM	Yes
NMB0227		conserved hypothetical protein	-1.265	5.78e-10	-1.01063	8.03e-08	-1.00337	3.31e-07					YES
NMB0228		conserved hypothetical protein	-1.30962	3.35e-08	-0.850493	8.38e-05	-0.834639	0.000225773					YES
NMB0230		conserved hypothetical protein	-1.24094	1.06e-09	-0.863893	2.73e-06	-0.66598	0.000409983
NMB0237		hypothetical protein							-0.80503	0.00728552
NMB0239		hypothetical protein	1.26902	2.47e-08	0.923791	1.03e-05	0.685487	0.00147151			1.72454	1.76e-12	YES	InnerMembrane	InnerMembrane	TMHMM	No
NMB0240		hypothetical protein	0.914008	1.35e-07	0.64068	6.17e-05								InnerMembrane	InnerMembrane	TMHMM	No
NMB0247		hypothetical protein	1.05099	0.000170805										Cytoplasmic	Cytoplasmic	Cytoplasm	No
NMB0248		conserved hypothetical protein	0.817605	0.000372235							0.690207	0.00194146		Unknown	Cytoplasmic	Cytoplasm	No
NMB0252		hypothetical protein	0.842065	0.00027966					-0.697772	0.00171983			YES	Unknown	Cytoplasmic	Cytoplasm	No
NMB0260		hypothetical protein									0.684002	1.24e-06		Unknown	Cytoplasmic	Cytoplasm	No
NMB0263		conserved hypothetical protein	0.61979	0.0097342			0.625926	0.00937253	0.875113	0.000164857	1.27729	2.03e-07	YES	Cytoplasmic	Cytoplasmic	Cytoplasm	No
NMB0266		conserved hypothetical protein			0.832973	0.000350746					0.685539	0.00354584	YES	Multiple locations	Cytoplasmic	SIGNALP	Yes
NMB0267		conserved hypothetical protein; rare lipoprotein A; 239 aa	0.80278	4.44e-05	1.05029	8.89e-08	1.05278	3.02e-07	0.85399	9.28e-06	0.921554	2.63e-06		Unknown	Periplasmic	SIGNALP	Yes			Yes
NMB0271		hypothetical protein							0.656104	0.000914966				Cytoplasmic	Cytoplasmic	Cytoplasm	No
NMB0273		hypothetical protein	-0.722523	2.46e-05	-0.74768	6.23e-06	-0.633273	0.000210979	-0.668052	5.23e-05	-0.608232	0.000239856
NMB0276		conserved hypothetical protein							0.700556	0.000900373			YES	Unknown	Cytoplasmic	Cytoplasm	No
NMB0279		conserved hypothetical protein									-0.719935	9.04e-07
NMB0291		conserved hypothetical protein			0.700853	0.000230566	0.669697	0.00151055	0.751579	0.000222932	0.823515	7.2e-05		InnerMembrane	InnerMembrane	TMHMM	No
NMB0297		hypothetical protein	0.675522	0.00115179										Unknown	Cytoplasmic	Cytoplasm	No
NMB0298		hypothetical protein			0.862942	0.000804689	0.763307	0.00472931					YES	Unknown	Cytoplasmic	Cytoplasm	No
NMB0305		hypothetical protein							-0.831752	0.000266292			YES
NMB0310		conserved hypothetical protein									0.661949	0.00345885		InnerMembrane	InnerMembrane	TMHMM	Yes
NMB0311		hypothetical protein	-0.758293	0.00239547			-0.815783	0.00119179	-1.2468	7.19e-07	-0.720152	0.0030126
NMB0313		conserved hypothetical protein	-0.857009	0.000521416							-0.817358	0.000689168	YES
NMB0315		conserved hypothetical protein							0.747304	0.000208828	0.654083	0.00120046		Unknown	Cytoplasmic	SIGNALP	Yes	by FACs analysis in (Grifantini2002a)
NMB0316		conserved hypothetical protein	1.50837	1.86e-09	0.650702	0.00350329			0.98192	1.65e-05	0.961202	2.95e-05		InnerMembrane	InnerMembrane	TMHMM	No
NMB0317		conserved hypothetical protein	1.90037	3.26e-15	1.18224	6.22e-09			0.594407	0.00168614	0.737722	0.000139414	YES	Cytoplasmic	Cytoplasmic	Cytoplasm	No	OM (Williams2007)
NMB0320		hypothetical protein	1.79649	1.41e-09	1.8107	4.08e-10	1.53665	1.2e-07	1.06143	6.87e-05			YES	Unknown	InnerMembrane	Cytoplasm	No
NMB0338		hypothetical protein									-0.720325	1.61e-06
NMB0339		conserved hypothetical protein									-0.664741	5.42e-08
NMB0343		conserved hypothetical protein	-1.37701	1.77e-05					-0.904405	0.00300773	-1.74152	9.86e-08
NMB0346		hypothetical protein	-1.04309	2.94e-07					-0.717408	0.000158927	-0.677602	0.000388747	YES
NMB0353		conserved hypothetical protein	-0.81179	2.05e-08	-0.614732	4.23e-06	-0.620767	9.12e-06	-0.681415	6.43e-07	-0.912891	5.57e-10
NMB0354		hypothetical protein	-0.806343	6.35e-09							-0.837832	1.47e-09
NMB0355		conserved hypothetical protein	-0.595902	4.7e-05							-0.609351	2.38e-05
NMB0363		hypothetical protein			-0.851048	0.000272602	-0.839258	0.000605778	-0.938146	7.61e-05
NMB0367		hypothetical protein									0.663457	9.35e-05	YES	Cytoplasmic	Cytoplasmic	Cytoplasm	No
NMB0368		hypothetical protein							-0.642379	0.00135475	0.652796	0.00126034	YES	Unknown	Cytoplasmic	Cytoplasm	No
NMB0369		hypothetical protein									0.720988	0.000138426		Unknown	Cytoplasmic	SECRETOMEP	No
NMB0370		hypothetical protein									0.63128	0.000106864		Cytoplasmic	Cytoplasmic	TMHMM	No
NMB0371		hypothetical protein									0.780649	1.26e-05	YES	Cytoplasmic	Cytoplasmic	Cytoplasm	No
NMB0372		hypothetical protein			-0.610662	0.000674938	-0.83321	1.42e-05	-0.823761	8.67e-06
NMB0373		hypothetical protein							-0.606685	0.00889988
NMB0376		hypothetical protein									0.906902	0.00120012		Unknown	Periplasmic	Cytoplasm	No
NMB0377		conserved hypothetical protein							0.615549	0.00350624				Unknown	Cytoplasmic	Cytoplasm	No
NMB0384		hypothetical protein									-0.724588	6.36e-05
NMB0395		conserved hypothetical protein					0.954287	3.31e-07	1.46215	3.43e-13				Cytoplasmic	Cytoplasmic	Cytoplasm	No
NMB0404		conserved hypothetical protein									-1.07937	9.32e-09
NMB0409		conserved hypothetical protein	-0.628578	0.00804507	-0.662283	0.00369192	-0.895873	0.000189469
NMB0410		conserved hypothetical protein	-1.12411	3.6e-07	-0.942273	6.04e-06	-0.842387	9.63e-05	-1.08381	4.32e-07	-0.703143	0.000689168
NMB0411		conserved hypothetical protein	-0.688146	0.000204771
NMB0429		hypothetical protein	-1.08013	0.000289563	-1.3013	6.42e-06	-1.12431	0.000288033	-0.885267	0.00306365			YES
NMB0444		conserved hypothetical protein									0.830802	0.000109814		InnerMembrane	InnerMembrane	TMHMM	No
NMB0449		hypothetical protein					-0.728173	0.000445619	-0.715015	0.000858601	-1.73374	5.1e-12	YES
NMB0450		hypothetical protein			-0.636962	0.00155374	-0.750641	0.000389474	-0.890705	1.58e-05	-1.51002	6.7e-11	YES
NMB0451		hypothetical protein							-0.763513	0.00439182	-1.15616	2.89e-05
NMB0455		conserved hypothetical protein									0.637432	6.32e-05		Unknown	Cytoplasmic	Cytoplasm	No
NMB0465		conserved hypothetical protein	0.88687	3.28e-06										Unknown	InnerMembrane	TMHMM	No
NMB0475		hypothetical protein							-0.645987	0.00652039
NMB0476		hypothetical protein									0.92054	0.00026231		Unknown	Periplasmic	Cytoplasm	No
NMB0478		hypothetical protein									-1.23904	1.48e-08
NMB0479		conserved hypothetical protein							-0.922097	0.000250032	-1.42879	1.05e-07
NMB0481		hypothetical protein							-0.644784	6.37e-05			YES
NMB0485		hypothetical protein									1.27087	0.000156225		Unknown	Cytoplasmic	Cytoplasm	No
NMB0488		hypothetical protein									-0.597141	5.08e-05
NMB0491		hypothetical protein							-0.670836	0.00139582
NMB0492		hypothetical protein					-0.619504	0.0041369	-0.84271	5.94e-05
NMB0499		hypothetical protein	-0.887936	0.00488565			-0.864181	0.00650843
NMB0500		hypothetical protein									-1.34833	2.6e-09
NMB0501		hypothetical protein			-0.741563	0.00734242			-0.760253	0.00598431	-1.1607	4.56e-05
NMB0502		hypothetical protein	-0.945609	3.78e-05	-1.0264	4.23e-06	-1.00672	1.51e-05
NMB0503		hypothetical protein									-0.945473	3.43e-05	YES
NMB0507		hypothetical protein	-1.082	2.07e-07	-1.22742	3.22e-09	-1.01874	9.62e-07	-1.33371	2.95e-10	-3.07784	3.58e-24
NMB0508		hypothetical protein	-1.12987	0.000167135	-0.799234	0.00549723	-0.868419	0.00179622	-0.9539	0.000926144			YES
NMB0509		hypothetical protein	-0.999776	1.23e-05	-0.755168	0.000477488	-0.908914	7.15e-05
NMB0510		hypothetical protein	-1.00237	3.88e-05	-0.842522	0.000280134	-0.929118	0.000144026	-0.795513	0.000631699
NMB0511		hypothetical protein	-0.886964	0.00265687	-0.848035	0.00284782	-0.81851	0.005915
NMB0512		hypothetical protein	-0.835316	0.000120492	-0.776001	0.000192849	-0.736575	0.000717518	-0.872398	3.78e-05	-0.893615	3.12e-05
NMB0515		hypothetical protein	-0.765707	8.7e-05			-0.627363	0.00128283
NMB0516		hypothetical protein	-1.51835	1.21e-11	-0.965948	8.52e-07	-1.18519	2.57e-08	-1.14184	2.13e-08	-1.21701	6.02e-09
NMB0518		hypothetical protein	-1.08812	0.00370339	-1.00314	0.00450417			-1.10731	0.00263629	-1.31877	0.000847917
NMB0519		hypothetical protein	-1.22358	1.32e-08	-1.19113	9.46e-09	-1.30078	3.99e-09	-1.01484	1.49e-07	-1.89429	5.95e-15
NMB0521		hypothetical protein	-0.961323	3.44e-05	-0.8621	9.84e-05	-0.934839	6.32e-05	-1.14758	1.67e-07	-1.38697	9.9e-09
NMB0526		hypothetical protein	0.807266	7.15e-06					0.670484	9.37e-05	1.15697	1.01e-09		Unknown	Cytoplasmic	Cytoplasm	No
NMB0529		conserved hypothetical protein							0.622519	0.000879476			YES	Cytoplasmic	Cytoplasmic	Cytoplasm	No
NMB0531		conserved hypothetical protein	1.01506	5.75e-10	0.850797	2.46e-08	0.891561	2.94e-08	0.662265	7.84e-06	0.806862	1.67e-07		InnerMembrane	InnerMembrane	TMHMM	No
NMB0534		conserved hypothetical protein									0.889286	0.000117745		InnerMembrane	InnerMembrane	TMHMM	Yes
NMB0541		hypothetical protein									1.23523	3.57e-15		Cytoplasmic	Cytoplasmic	Cytoplasm	No
NMB0544		conserved hypothetical protein							0.61915	8.75e-05			YES	Cytoplasmic	Cytoplasmic	Cytoplasm	No
NMB0545		conserved hypothetical protein							0.709908	1.1e-05	1.08887	6.84e-10	YES	Cytoplasmic	Periplasmic	Cytoplasm	No
NMB0552		hypothetical protein									0.733115	0.0010128		InnerMembrane	InnerMembrane	TMHMM	No
NMB0557		conserved hypothetical protein			0.638668	0.000494469					-0.934704	1.3e-06		Cytoplasmic	Cytoplasmic	Cytoplasm	No
NMB0562		conserved hypothetical protein			0.640668	4.43e-05								Unknown	Cytoplasmic	SIGNALP	Yes
NMB0570		hypothetical protein	-0.618108	7.19e-05
NMB0571		conserved hypothetical protein	-1.38738	2.61e-09	-1.12579	1.83e-07	-1.05286	2.34e-06	-0.717397	0.000568527			YES
NMB0572		hypothetical protein	-1.69192	2.72e-14	-1.28953	1.38e-11	-1.20986	2.88e-09	-0.768035	2.44e-05	-1.08445	2.25e-08
NMB0596		hypothetical protein									0.720062	4.74e-07	YES	InnerMembrane	InnerMembrane	TMHMM	No
NMB0600		hypothetical protein			0.667149	3.51e-06								Cytoplasmic	Cytoplasmic	Cytoplasm	No
NMB0606		conserved hypothetical protein							-0.871472	4.89e-06	-2.26007	6.58e-19
NMB0613		hypothetical protein	0.814129	0.00596039									YES	Unknown	Periplasmic	Cytoplasm	No
NMB0619		conserved hypothetical protein	-1.30208	1.37e-09	-1.15065	1.36e-08	-1.0133	9.28e-07	-0.701151	0.000252102	-1.2892	1.23e-09
NMB0621		conserved hypothetical protein									0.942376	5.21e-05		Cytoplasmic	Cytoplasmic	Cytoplasm	No
NMB0625		conserved hypothetical protein					-0.626914	0.000140082	-0.642742	5.15e-05	-0.976968	1.1e-08
NMB0647		hypothetical protein			-0.738335	1.91e-05	-0.833426	5.21e-06
NMB0648		hypothetical protein									-1.14005	3.14e-08	YES
NMB0649		hypothetical protein									-0.792413	0.00207588	YES
NMB0650		hypothetical protein					-0.732039	0.00149431	-0.822559	0.000216869	-1.08292	2.73e-06	YES
NMB0651		hypothetical protein							-1.00878	3.53e-05	-0.883355	0.000618929	YES
NMB0654		hypothetical protein			-0.871978	3.84e-05	-1.28802	3.73e-08	-1.48588	1.79e-10	-0.590339	0.00525214
NMB0655		hypothetical protein			-0.673201	8.39e-05	-0.904381	1e-06	-1.00245	3.79e-08
NMB0656		hypothetical protein			-0.837497	1.15e-05	-0.737061	0.000433637	-0.675931	0.000743154
NMB0660		hypothetical protein									-0.627162	0.000465045
NMB0664		hypothetical protein									1.66194	6.84e-06		Unknown	Periplasmic	SIGNALP	Yes
NMB0673		hypothetical protein	-0.608687	6.29e-05	-0.588094	5.64e-05
NMB0681		conserved hypothetical protein									1.08857	8.24e-06		Unknown	Periplasmic	Cytoplasm	No
NMB0695		hypothetical protein									1.33574	0.00382105		Cytoplasmic	Cytoplasmic	Cytoplasm	No
NMB0701		hypothetical protein									0.979996	4.72e-05		Unknown	Extracellular	Cytoplasm	No
NMB0711		conserved hypothetical protein	-0.669002	6.94e-06	-0.780564	1.03e-07	-0.717188	2.01e-06	-1.00679	1.08e-10	-1.11557	9.46e-12	YES
NMB0714		conserved hypothetical protein									0.881468	3.19e-05	YES	Unknown	Cytoplasmic	Cytoplasm	No
NMB0715		hypothetical protein									1.87232	1.05e-09		Unknown	InnerMembrane	TMHMM	Yes
NMB0716		hypothetical protein									0.726896	0.00138265	YES	Cytoplasmic	Cytoplasmic	Cytoplasm	No
NMB0730		hypothetical protein									1.13872	9.53e-07	YES	InnerMembrane	InnerMembrane	TMHMM	No
NMB0731		hypothetical protein									0.924645	2.4e-07	YES	Unknown	InnerMembrane	TMHMM	No
NMB0734		hypothetical protein									0.713081	1e-05		Cytoplasmic	Cytoplasmic	Cytoplasm	No
NMB0742		conserved hypothetical protein	1.36338	5.86e-10	0.819697	2.75e-05	0.951786	4.55e-06			0.621723	0.00147598	YES	Unknown	Cytoplasmic	Cytoplasm	No
NMB0744		hypothetical protein	-3.54889	7.39e-24	-2.66258	9e-19	-2.58499	2.82e-17	-2.43558	6.48e-17	-3.39624	7.41e-23	YES
NMB0746		conserved hypothetical protein	-0.59693	0.000753978			-0.659746	0.000232856			-0.636878	0.000249779
NMB0753		conserved hypothetical protein	-1.74943	4.13e-10	-1.41681	4.45e-08	-1.56878	1.72e-09	-1.93836	6.99e-13	-1.49315	2.25e-08
NMB0759		conserved hypothetical protein	0.720676	6.1e-08							0.919919	4.61e-11	YES	InnerMembrane	InnerMembrane	TMHMM	No
NMB0761		hypothetical protein									-1.3199	9.44e-05
NMB0762		hypothetical protein	1.01228	1.81e-06	1.06084	2.52e-07	0.965095	5.5e-06	0.714746	0.000334914				Unknown	InnerMembrane	Cytoplasm	No
NMB0771		conserved hypothetical protein									-0.916503	2.33e-09
NMB0773		conserved hypothetical protein									-1.3646	6.45e-11
NMB0776		conserved hypothetical protein			0.72337	5.05e-06								Unknown	Periplasmic	SIGNALP	Yes
NMB0797		conserved hypothetical protein			0.758061	2.12e-06								Cytoplasmic	Cytoplasmic	Cytoplasm	No
NMB0800		conserved hypothetical protein							-0.724715	2.44e-05
NMB0803		conserved hypothetical protein					0.637229	1.92e-06					YES	Cytoplasmic	Cytoplasmic	Cytoplasm	No
NMB0812		conserved hypothetical protein									0.636864	0.00857516	YES	InnerMembrane	InnerMembrane	TMHMM	No
NMB0813		hypothetical protein							1.00005	0.0063726				Unknown	InnerMembrane	Cytoplasm	No
NMB0816		hypothetical protein	0.61393	0.00120792	0.673454	0.000230918							YES	Unknown	InnerMembrane	SIGNALP	Yes
NMB0818		hypothetical protein									-1.03254	4.72e-05
NMB0819		hypothetical protein	-0.602384	0.00135539	-0.743144	4.67e-05	-0.746265	9.79e-05
NMB0820		hypothetical protein	0.977633	2.63e-07	1.13112	2.09e-09	1.08854	2.74e-08						Unknown	Periplasmic	SECRETOMEP	No
NMB0821		hypothetical protein	0.939729	1.67e-10	1.06136	9.69e-13	1.09954	1.63e-12	0.664619	6.42e-07	1.4965	3.74e-18		Unknown	OuterMembrane	TMHMM	No
NMB0840		conserved hypothetical protein	1.47727	1.03e-12	0.933247	1.97e-07	1.1195	8.92e-09						Unknown	Periplasmic	Cytoplasm	No
NMB0841		hypothetical protein	0.916619	5.1e-08	0.736202	2.73e-06	0.797898	1.43e-06	0.920837	2.11e-08				Unknown	Periplasmic	LIPOP	Yes
NMB0850		hypothetical protein	-2.8486	5.07e-14	-1.91789	5.65e-09	-2.10558	1.81e-09	-2.27714	3.3e-11	-2.24929	1.08e-10	YES
NMB0853		conserved hypothetical protein	-1.11841	0.00100651							-0.983841	0.00383696
NMB0856		hypothetical protein	-1.02787	5.3e-05	-0.901921	0.000204267	-0.969265	0.000147581	-1.57986	9.93e-11
NMB0857		hypothetical protein	-1.19768	6.39e-06	-1.11196	1.66e-06	-1.24394	7.37e-07	-1.30028	1.62e-07	-0.844064	0.000839413	YES
NMB0858		hypothetical protein	-1.14445	0.00224319	-1.12918	0.00170466	-1.08585	0.00400292	-1.22274	0.000721629	-0.98748	0.00652607	YES
NMB0859		hypothetical protein	-0.633528	0.00802983	-0.690001	0.00244509	-0.621748	0.00978724	-0.818859	0.000355456	-0.927081	8.44e-05
NMB0860		hypothetical protein			-0.672412	2.54e-05	-0.690532	3.84e-05					YES
NMB0861		hypothetical protein	0.737325	7.67e-06			0.765885	4.31e-06			0.798933	1.09e-06	YES	InnerMembrane	Cytoplasmic	TMHMM	Yes
NMB0862		hypothetical protein	1.05913	1.13e-06	0.898195	1.24e-05	1.1347	3.22e-07	0.644312	0.00147355	0.71703	0.000490249	YES	Cytoplasmic	Inner-membrane	Cytoplasm	No
NMB0863		hypothetical protein	1.0377	3.23e-09	0.673656	2e-05	0.743843	8.49e-06			1.53021	5.31e-15	YES	InnerMembrane	InnerMembrane	TMHMM	No
NMB0864		hypothetical protein	-2.89874	2.02e-14	-2.42364	3.79e-12	-2.64697	1.05e-12	-2.70825	7.4e-14	-2.06143	1.08e-09	YES
NMB0865		hypothetical protein	0.747147	0.00488565			0.767521	0.00411926			1.13049	1.89e-05	YES	InnerMembrane	Cytoplasmic	TMHMM	Yes
NMB0866		hypothetical protein	0.619809	6.89e-05									YES	OuterMembrane	Extracellular	SIGNALP	Yes
NMB0874		conserved hypothetical protein									-0.86987	5e-09	YES
NMB0882		hypothetical protein									-0.667074	0.00309722
NMB0883		conserved hypothetical protein					-0.651804	0.000527443	-0.899925	1.4e-06
NMB0897		hypothetical protein									-0.648984	0.00602796	YES
NMB0898		hypothetical protein									-1.18923	7.08e-07	YES
NMB0899		hypothetical protein									-1.21722	7.13e-08
NMB0900		hypothetical protein							-0.587051	0.000557256	-0.886722	7.61e-07
NMB0902		hypothetical protein							-0.862744	0.00337508	-1.06192	0.000617184	YES
NMB0907		hypothetical protein									1.00756	1.47e-06	YES	Unknown	Extracellular	SECRETOMEP	No
NMB0908		hypothetical protein									1.07626	0.00031204		Unknown	InnerMembrane	Cytoplasm	No
NMB0915		hypothetical protein							-1.09875	0.000280265			YES
NMB0928		hypothetical protein									-1.37846	1.58e-14
NMB0945		hypothetical protein	1.91126	2.02e-09	1.72612	1.06e-10	1.84153	1.09e-07	1.32935	0.000500612	0.980583	0.000127777	YES	Unknown	InnerMembrane	Cytoplasm	No
NMB0952		conserved hypothetical protein	-1.01877	0.00028131	-0.99041	0.000238921	-1.10725	9.99e-05	-1.81661	7.32e-10	-1.6925	9.92e-09	YES
NMB0958		hypothetical protein							-0.747881	0.00123923	-0.633778	0.00650608
NMB0965		hypothetical protein									0.986938	0.000149519		Unknown	Periplasmic	Cytoplasm	No
NMB0979		hypothetical protein	-0.977472	0.00227989									YES
NMB0986		hypothetical protein	0.828384	4.07e-05										Cytoplasmic	Cytoplasmic	Cytoplasm	No
NMB0989		hypothetical protein									1.10355	0.00280426		Unknown	Cytoplasmic	Cytoplasm	No
NMB1003		hypothetical protein			-0.883059	0.00530804
NMB1006		hypothetical protein	-1.54335	0.00725859	-1.59125	0.00936038	-2.10042	0.000299673	-2.26174	0.000107091
NMB1008		hypothetical protein	-1.1142	3.46e-05	-1.56182	1.07e-08	-1.93931	1.19e-10	-2.33141	4.11e-14	-1.16559	1.12e-05
NMB1009		conserved hypothetical protein			-0.835097	0.000766724	-1.07252	8.47e-05	-1.13574	1.69e-05
NMB1010		hypothetical protein			-0.662687	0.00466277	-1.24928	6.24e-07	-1.2853	1.66e-06			YES
NMB1011		hypothetical protein							-0.997361	0.00123923	-1.26627	6.48e-05
NMB1016		conserved hypothetical protein									0.632366	4.94e-05		Unknown	Periplasmic	SECRETOMEP	No
NMB1018		conserved hypothetical protein									0.597313	4.11e-05		Unknown	Cytoplasmic	Cytoplasm	No
NMB1020		hypothetical protein	0.805471	1.52e-05	0.911215	5.68e-07	0.688724	0.000203478						Cytoplasmic	Extracellular	Cytoplasm	No
NMB1023		conserved hypothetical protein					0.593321	0.0052317	0.674846	0.000450764				Cytoplasmic	Cytoplasmic	Cytoplasm	No
NMB1026		conserved hypothetical protein									-0.948488	1.21e-08
NMB1035		hypothetical protein			0.908841	1.16e-05	0.824653	0.000130365					YES	Unknown	Periplasmic	LIPOP	Yes	OM (Williams2007)
NMB1039		conserved hypothetical protein	0.869759	4.8e-06	0.625808	0.000453735	0.919698	1.77e-06						Cytoplasmic	Cytoplasmic	Cytoplasm	No
NMB1047		hypothetical protein			-0.599599	1.03e-05			-0.666702	5.44e-06
NMB1048		hypothetical protein	-2.22388	4.9e-15	-2.72873	1.64e-20	-2.44647	1.79e-16	-2.57489	3.83e-18	-2.1365	1.48e-14	YES
NMB1071		conserved hypothetical protein	0.953611	5.34e-08	0.755355	3.73e-06	0.842805	1.11e-06					YES	Cytoplasmic	Cytoplasmic	Cytoplasm	No
NMB1073		conserved hypothetical protein	0.675634	0.000116582	0.794578	3.57e-06	0.898235	8.31e-07	0.822234	2.2e-06			YES	Unknown	OuterMembrane	Cytoplasm	No	OM and OMVs (Williams2007)
NMB1079		hypothetical protein	-1.48899	1.52e-05	-1.69746	1.3e-07	-1.69298	4.6e-07	-1.66626	2.72e-05	-1.02192	0.00347936	YES
NMB1084		hypothetical protein							-0.939441	0.00127811	-1.31024	1.41e-05	YES
NMB1086		hypothetical protein									1.25126	0.00026231	YES	Unknown	Cytoplasmic	Cytoplasm	No
NMB1089		hypothetical protein									-1.09293	0.00105673
NMB1092		hypothetical protein					-1.03331	0.00460426
NMB1093		hypothetical protein	-0.88113	0.00349345	-1.03768	0.00035645	-1.11305	0.000268796	-0.968551	0.000894758	-1.07405	0.000284357
NMB1095		conserved hypothetical protein									1.42075	0.000297243		Unknown	Cytoplasmic	Cytoplasm	No
NMB1100		hypothetical protein									0.827493	0.000221453	YES	Cytoplasmic	Periplasmic	Cytoplasm	No
NMB1107		hypothetical protein	-0.832825	0.0010621	-1.32967	1.85e-07	-0.951888	0.000221094	-0.951937	0.00012383	-2.39722	5.55e-15	YES
NMB1119		conserved hypothetical protein							0.67692	0.00611584				Unknown	Periplasmic	Cytoplasm	No	by FACs in (Grifantini2002a)
NMB1124		hypothetical protein									-1.34764	8.56e-08	YES
NMB1128		conserved hypothetical protein							0.655237	0.00914071				Unknown	Cytoplasmic	SIGNALP	Yes	OM and OMVs (Williams2007)
NMB1129		hypothetical protein					0.978056	0.00327411						Unknown	InnerMembrane	TMHMM	No
NMB1132		hypothetical protein	-0.757834	0.000161027	-0.74249	0.000117939	-0.690874	0.000605778	-0.660941	0.000620767			YES
NMB1138		conserved hypothetical protein							-0.700837	6.75e-05
NMB1143		hypothetical protein									-0.63944	0.00355027
NMB1144		hypothetical protein									-0.906067	0.000213721
NMB1161		hypothetical protein									0.586904	0.00480801	YES	Unknown	InnerMembrane	Cytoplasm	No
NMB1162		hypothetical protein									-1.22628	2.95e-06
NMB1164		hypothetical protein; 223aa	1.061	0.000205703	0.781452	0.00438075	0.939731	0.00105192			0.702725	0.00596047		Unknown	OuterMembrane	LIPOP	Yes	OM and OMVs (Williams2007,Vipond2006,Ferrari)		Yes
NMB1170		hypothetical protein	-0.808111	2.64e-05	-0.730872	6.79e-05	-0.685607	0.000345893	-0.623959	0.000655029			YES
NMB1176		conserved hypothetical protein							-0.76691	5.73e-06
NMB1181		hypothetical protein									-0.687813	0.0017465
NMB1182		hypothetical protein									-1.03055	5.84e-10
NMB1187		hypothetical protein									-0.883567	0.00195326
NMB1195		hypothetical protein							0.715019	0.00589935			YES	Unknown	OuterMembrane	Cytoplasm	No
NMB1202		hypothetical protein									0.628086	0.00112424	YES	Cytoplasmic	Cytoplasmic	Cytoplasm	No
NMB1205		hypothetical protein	0.887879	0.00138689									YES	Unknown	Extracellular	SIGNALP	Yes
NMB1208		hypothetical protein							-1.90898	0.00427253
NMB1209		hypothetical protein					-1.10077	0.00663215
NMB1211		hypothetical protein					-1.04903	0.00411646	-1.59436	9.1e-06			YES
NMB1212		hypothetical protein					-1.02655	0.00234658	-1.42884	1.53e-05			YES
NMB1218		conserved hypothetical protein									-0.605137	0.00614224
NMB1229		hypothetical protein	1.17604	6.64e-06	0.755768	0.00406597	0.761247	0.00509303						Unknown	Periplasmic	Cytoplasm	No
NMB1236		hypothetical protein	-0.785328	2.47e-06	-0.714285	1.43e-06	-0.656211	7.02e-05	-0.821867	4.2e-07	-1.13496	1.52e-10
NMB1245		hypothetical protein	-1.01219	1.14e-08	-0.629136	8.56e-05	-0.747426	1.15e-05	-1.01752	4.08e-09	-0.875435	2.69e-07
NMB1264		conserved hypothetical protein							-0.588091	0.0020027
NMB1268		conserved hypothetical protein							-0.683482	4.25e-05	-1.07012	3.59e-09
NMB1272		hypothetical protein									1.15301	0.00284405		Unknown	InnerMembrane	Cytoplasm	No
NMB1274		hypothetical protein							0.783254	1.34e-08	0.803235	1.05e-08	YES	Unknown	Periplasmic	SIGNALP	Yes
NMB1286		conserved hypothetical protein	0.906999	2.67e-07	1.24466	1.51e-11	0.865172	9.52e-07						Unknown	Cytoplasmic	Cytoplasm	No
NMB1293		hypothetical protein	-0.898886	0.000192139	-0.746728	0.00119061	-0.851096	0.000441734			-0.638201	0.0060997	YES
NMB1327		conserved hypothetical protein							0.60633	0.00987924				Extracellular	Periplasmic	Cytoplasm	No	OMVs (Vipond2006)
NMB1334		hypothetical protein			0.863404	2.34e-06								Unknown	Periplasmic	Cytoplasm	No
NMB1336		conserved hypothetical protein			1.09998	2.81e-09	0.663389	0.000221621						Unknown	Cytoplasmic	Cytoplasm	No
NMB1340		hypothetical protein									-2.49476	8.26e-17
NMB1343		hypothetical protein									-1.3997	2.44e-08
NMB1345		hypothetical protein							-0.787081	5.77e-06
NMB1350		hypothetical protein							-0.948072	2.78e-06	-1.12393	9.26e-08
NMB1354		conserved hypothetical protein	-0.894485	1.12e-06	-1.12341	1.61e-09	-0.953219	3.53e-07
NMB1365		conserved hypothetical protein					-0.849099	5.74e-06	-0.689736	9.68e-05	-0.62559	0.00042731	YES
NMB1370		hypothetical protein	0.788493	1.12e-05	0.686409	5.81e-05	0.631124	0.000392813	0.651334	0.000146488	0.821709	3.6e-06		Unknown	Cytoplasmic	Cytoplasm	No
NMB1378		conserved hypothetical protein	-1.8491	4.53e-17	-1.10705	9.74e-10	-0.932175	2.95e-07	-0.81355	2.13e-06			YES
NMB1382		conserved hypothetical protein									-0.883636	3.98e-07	YES
NMB1387		hypothetical protein	-0.73744	2.1e-07	-0.859915	1.59e-09	-0.913999	1.28e-09	-1.02345	6.71e-12	-1.58977	7.94e-19
NMB1402		hypothetical protein	-1.07359	9.03e-09	-1.72268	3.07e-16	-1.72582	2.38e-15	-1.85511	1.86e-17	-0.992448	4.7e-08
NMB1404		hypothetical protein			-1.28042	1.47e-08	-1.29847	4e-08	-1.38604	3.3e-10	-1.5481	1.47e-10
NMB1408		hypothetical protein			-0.886654	0.000174266	-1.08722	1.49e-05	-1.32619	1.11e-07	-2.16094	6.42e-14
NMB1410		hypothetical protein			-0.815836	1.94e-05	-1.01945	6.9e-07	-1.13547	2.08e-08	-0.641997	0.000786431
NMB1426		hypothetical protein	0.976124	1.54e-06	0.615357	0.000429019	0.939575	3.83e-06	1.0072	3.47e-07	1.02065	4.03e-07		InnerMembrane	InnerMembrane	TMHMM	No
NMB1436		conserved hypothetical protein	0.86586	0.000168481	1.01686	6.04e-06	1.25893	2.15e-07	0.641735	0.00366604			YES	Cytoplasmic	Cytoplasmic	Cytoplasm	No
NMB1437		conserved hypothetical protein	1.32415	4.7e-09	1.30864	2.33e-09	1.62583	1.76e-11	1.02473	1.09e-06	0.89588	1.79e-05		Unknown	Cytoplasmic	Cytoplasm	No	OMVs (Ferrari2006,Vipond2006)
NMB1438		conserved hypothetical protein	1.25435	2.09e-08	1.34369	9.64e-10	1.48739	2.87e-10	1.11789	1.43e-07			YES	Cytoplasmic	Cytoplasmic	Cytoplasm	No
NMB1444		conserved hypothetical protein	0.903724	1.41e-07	0.984924	6.22e-09	1.02923	7.59e-09	0.723628	8.11e-06			YES	Unknown	Periplasmic	Cytoplasm	No
NMB1453		hypothetical protein	-0.729697	0.00488565	-0.810699	0.00174553
NMB1464		conserved hypothetical protein	-0.612968	0.0062021			-0.627754	0.0053342
NMB1468		hypothetical protein							-0.741352	0.0066442	-3.23883	2.26e-18
NMB1469		hypothetical protein									-2.26046	0.000157198
NMB1475		conserved hypothetical protein			2.35502	1.99e-10	2.25834	3.06e-09	1.43707	2.46e-05	1.23721	0.000272185	YES	Unknown	Periplasmic	SIGNALP	Yes
NMB1486		hypothetical protein									-1.17605	2.4e-09
NMB1489		hypothetical protein	-0.622296	3.5e-05					-0.681282	3.94e-06
NMB1490		hypothetical protein	-1.06728	0.000553393					-1.05368	0.000426635	-0.902996	0.002618	YES
NMB1496		conserved hypothetical protein									0.617302	0.00160529		Cytoplasmic	Cytoplasmic	Cytoplasm	No
NMB1500		conserved hypothetical protein	-0.962727	0.000417344					-0.7993	0.00235666	-1.25649	4.48e-06	YES
NMB1507		hypothetical protein					0.584739	0.000225548			0.880326	6.39e-08		Unknown	Periplasmic	SECRETOMEP	No
NMB1508		hypothetical protein					0.638153	0.00983896					YES	InnerMembrane	InnerMembrane	TMHMM	No
NMB1517		hypothetical protein									0.773823	1.83e-05		Unknown	Cytoplasmic	Cytoplasm	No
NMB1523		hypothetical protein	0.655149	0.00299781	0.646378	0.00234865	0.716219	0.00128283			-1.06652	1.79e-06		Multiple locations	Extracellular	LIPOP	Yes
NMB1531		conserved hypothetical protein			0.674366	6.11e-05	0.590602	0.00074747						Unknown	Cytoplasmic	Cytoplasm	No
NMB1532		conserved hypothetical protein									0.675357	6.97e-07		Cytoplasmic	Cytoplasmic	Cytoplasm	No
NMB1534		hypothetical protein	0.959218	2.03e-05	1.30204	1.08e-08	0.943139	3.17e-05	0.725896	0.000700817				Unknown	InnerMembrane	TMHMM	No
NMB1535		hypothetical protein					-0.74789	1.12e-05
NMB1543		conserved hypothetical protein					-1.04456	0.00356627
NMB1544		hypothetical protein	-0.747718	0.000289563	-0.672753	0.000674155	-0.741601	0.000365174	-0.62082	0.00173864			YES
NMB1547		hypothetical protein	-0.804223	0.000363587	-0.724692	0.000804689	-0.869875	0.000140748					YES
NMB1557		conserved hypothetical protein	-0.975679	1.32e-08			-0.620084	0.000404686	-0.858488	8.59e-07	-1.67648	2.26e-15
NMB1564		conserved hypothetical protein			1.02796	8.88e-09					-0.591891	0.000484008		Cytoplasmic	Cytoplasmic	Cytoplasm	No
NMB1575		conserved hypothetical protein							-0.616894	0.00340833	-1.23153	5.75e-08
NMB1578		conserved hypothetical protein	-1.91412	3.26e-15	-1.58561	1.35e-11	-1.27687	2.94e-08	-1.71042	9.72e-13	-0.832836	8.28e-05	YES
NMB1580		hypothetical protein	-1.48234	1.86e-09	-0.960312	1.51e-05	-0.967289	3.17e-05	-1.2727	1.02e-08
NMB1589		hypothetical protein	-0.78297	0.00340034	-1.03922	6.08e-05	-1.10548	5.17e-05	-0.917935	0.000177721			YES
NMB1590		conserved hypothetical protein	-1.12743	2.45e-07	-1.25051	7.17e-09	-1.23803	3.47e-08	-1.54379	1.33e-11	-2.13372	2.35e-16	YES
NMB1596		hypothetical protein					-0.748041	0.00400793
NMB1597		hypothetical protein							-0.817587	0.00667607	-0.887581	0.0034782
NMB1599		hypothetical protein			-0.693785	0.00245501	-0.870135	0.000304899	-0.869688	7.18e-05	-0.965814	4.4e-05
NMB1631		hypothetical protein									0.950538	0.00176018	YES	Unknown	InnerMembrane	TMHMM	Yes
NMB1633		hypothetical protein	-0.850252	6.34e-05	-0.663339	0.00103439	-0.918967	2.03e-05	-0.643509	0.00150469
NMB1634		conserved hypothetical protein					-0.878549	0.00697437
NMB1641		conserved hypothetical protein	1.43901	2.34e-10	0.708832	0.000341285	1.04227	1.15e-06	0.715778	0.00032683			YES	Cytoplasmic	Cytoplasmic	Cytoplasm	No
NMB1644		hypothetical protein							0.768429	0.00257166				Unknown	Cytoplasmic	Cytoplasm	No
NMB1648		conserved hypothetical protein	1.10817	4.56e-05	0.969078	0.000187866	1.24357	7.29e-06	0.901555	0.00053207				Cytoplasmic	Outer-membrane	Cytoplasm	No
NMB1652		conserved hypothetical protein	0.725418	0.00693395	1.0082	0.000100568								Unknown	Cytoplasmic	Cytoplasm	No	OM and OMVs (Williams2007)
NMB1653		conserved hypothetical protein	0.793471	0.000825282	1.04804	2.97e-05	0.714106	0.00640745			-0.786568	0.000689168		Unknown	Cytoplasmic	Cytoplasm	No
NMB1654		conserved hypothetical protein	-0.764727	3.97e-05	-0.586167	0.000436226	-0.821606	1.39e-05	-0.806323	2.93e-06
NMB1663		conserved hypothetical protein									-0.750836	1.43e-05
NMB1665		conserved hypothetical protein			-0.858056	0.000665714	-0.65442	0.00704535	-0.687909	0.00649989	-3.39836	9.7e-22
NMB1666		hypothetical protein									-2.28374	1.28e-06
NMB1667		hypothetical protein							-0.629783	0.00869512	-1.30521	3.16e-07	YES
NMB1675		hypothetical protein									0.787477	0.00143298		Unknown	InnerMembrane	TMHMM	No
NMB1681		hypothetical protein	0.761411	0.000121953	0.765412	6.05e-05	0.765878	0.000130365			-0.676071	0.000452952		Unknown	Periplasmic	Cytoplasm	No	OM (Williams2007)
NMB1693		hypothetical protein	-0.644664	2.46e-05			-0.60887	7.18e-05
NMB1694		conserved hypothetical protein	-0.774404	0.00693395
NMB1695		hypothetical protein	-0.939343	8.06e-05	-1.02415	3.55e-05	-1.0395	6.43e-05
NMB1699		hypothetical protein									0.807833	1.99e-06		Unknown	Cytoplasmic	Cytoplasm	No
NMB1700		hypothetical protein									0.905781	1.44e-05		Unknown	Periplasmic	Cytoplasm	No
NMB1701		hypothetical protein	0.943191	2.12e-12			0.662721	9.88e-08	0.767613	4.91e-10				Cytoplasmic	Cytoplasmic	Cytoplasm	No
NMB1721		conserved hypothetical protein			-0.749825	0.00124662	-0.752525	0.00521334					YES
NMB1727		conserved hypothetical protein	-0.852343	5.95e-07							-1.08077	1.03e-09	YES
NMB1731		conserved hypothetical protein									-0.60699	0.000116666
NMB1739		hypothetical protein									0.962866	0.000701146	YES	Unknown	InnerMembrane	TMHMM	No
NMB1740		hypothetical protein									0.717076	0.00813091	YES	Unknown	InnerMembrane	Cytoplasm	No
NMB1742		hypothetical protein									1.37773	0.000363497		Unknown	Cytoplasmic	Cytoplasm	No
NMB1743		hypothetical protein									1.26315	0.000648896		Unknown	Cytoplasmic	Cytoplasm	No
NMB1749		conserved hypothetical protein									2.18467	1.71e-11	YES	Unknown	Periplasmic	TMHMM	No
NMB1755		hypothetical protein	-0.756539	0.000289563	-0.793623	8.12e-05	-0.88664	3.17e-05	-0.982345	2.25e-06	-0.969963	3.68e-06
NMB1756		hypothetical protein									-1.04118	0.0099282	YES
NMB1757		hypothetical protein							-0.885761	0.00295663
NMB1758		hypothetical protein							-0.844532	0.000183597
NMB1759		conserved hypothetical protein									-0.666639	0.00108548
NMB1760		conserved hypothetical protein					-0.714746	6.17e-05	-0.962557	7.7e-08	-1.07332	6.8e-09	YES
NMB1761		conserved hypothetical protein					-0.75839	0.000136725	-0.827175	1.78e-05
NMB1764		hypothetical protein							-0.692425	0.00130034	-0.735879	0.000281193
NMB1765		hypothetical protein									-0.775805	0.000663074
NMB1766		hypothetical protein	-0.642556	0.00113306	-0.702042	0.000225638	-0.84718	2.75e-05
NMB1771		hypothetical protein	-0.6191	0.00126719	-0.596191	0.00124364	-0.619209	0.00138638					YES
NMB1772		hypothetical protein									0.927417	0.00278955		Unknown	Periplasmic	TMHMM	No
NMB1773		hypothetical protein			-0.67518	0.00796654			-0.698101	0.00601649	-1.15931	1.08e-05
NMB1774		hypothetical protein									-1.45794	2.57e-09	YES
NMB1775		hypothetical protein	-0.900891	0.00419857			-0.913784	0.00398915			0.839858	0.00596047		OuterMembrane	Periplasmic	TMHMM	Yes
NMB1776		hypothetical protein							1.01343	1.33e-05				Unknown	Extracellular	SIGNALP	Yes
NMB1777		hypothetical protein	-1.01625	1.33e-06	-0.746714	0.000141867	-0.8008	3.17e-05			-1.77842	9.36e-14	YES
NMB1781		hypothetical protein					-1.26159	0.00386318					YES
NMB1782		hypothetical protein	-0.694466	0.000929694			-0.672871	0.00145281
NMB1784		hypothetical protein	-1.39752	6.06e-09	-1.08954	9.2e-07	-1.50007	1.38e-09	-1.13789	4.56e-07			YES
NMB1786		hypothetical protein	-0.686116	0.00139232			-0.887795	5.19e-05					YES
NMB1796		conserved hypothetical protein	-1.80618	2.72e-14	-0.927482	2.07e-06	-0.90926	7.96e-06	-1.26976	9.83e-10	-3.14627	1.11e-24	YES
NMB1800		hypothetical protein	1.18191	1.24e-08	1.05586	7.57e-08	0.950665	2.3e-06			1.19732	6e-09		Unknown	Extracellular	SECRETOMEP	No
NMB1806		conserved hypothetical protein					-0.702829	2.81e-05	-0.918896	4.86e-08
NMB1826		conserved hypothetical protein									0.709054	0.0002471		Cytoplasmic	Cytoplasmic	Cytoplasm	No
NMB1858		hypothetical protein			-0.896849	0.00272689
NMB1865		hypothetical protein							0.645382	0.00601649				Unknown	InnerMembrane	Cytoplasm	No
NMB1866		conserved hypothetical protein	1.18633	3.2e-06	0.738063	0.00290463	0.872162	0.000491745	0.953847	8.1e-05				Cytoplasmic	Cytoplasmic	Cytoplasm	No
NMB1870		hypothetical protein			0.64227	0.000367664							YES	Unknown	Cytoplasmic	Cytoplasm	No	factor H binding surface located (Masignani2003); OM (Williams2007)
NMB1875		hypothetical protein					0.70671	0.00439611	0.654421	0.00345165			YES	Unknown	Cytoplasmic	TMHMM	No	by FACs analysis in (Grifantini2002a)
NMB1884		conserved hypothetical protein							0.744155	0.00360246				Cytoplasmic	Cytoplasmic	Cytoplasm	No
NMB1886		conserved hypothetical protein									1.08668	8.98e-06		Cytoplasmic	Cytoplasmic	Cytoplasm	No
NMB1906		conserved hypothetical protein	1.26185	6.43e-06	0.88824	0.000716791	0.79384	0.00395205	0.746443	0.00462332			YES	Unknown	Cytoplasmic	SIGNALP	Yes
NMB1908		conserved hypothetical protein									0.947636	2.78e-07		Cytoplasmic	Cytoplasmic	Cytoplasm	No
NMB1910		conserved hypothetical protein	1.81073	4.58e-11	1.30314	1.29e-07	1.5601	5.79e-09	0.942819	8.13e-05				Cytoplasmic	Cytoplasmic	Cytoplasm	No
NMB1912		conserved hypothetical protein	1.23963	2.32e-12	1.08843	5.74e-11	0.944996	1.35e-08	0.632764	2.79e-05				Cytoplasmic	Cytoplasmic	Cytoplasm	No
NMB1931		hypothetical protein									1.11129	1.69e-07	YES	Cytoplasmic	Cytoplasmic	Cytoplasm	No
NMB1941	atpI	hypothetical protein					-0.903937	2.27e-05	-1.14325	8.14e-08	-0.862889	3.12e-05
NMB1942		hypothetical protein							-0.940039	0.000426635	-0.657682	0.0069925
NMB1951		conserved hypothetical protein			0.644612	0.00055504	0.594997	0.00101169					YES	Cytoplasmic	Periplasmic	Cytoplasm	No
NMB1962		hypothetical protein			0.669945	0.00801758	0.756198	0.0069602						Unknown	Cytoplasmic	Cytoplasm	No
NMB1963		conserved hypothetical protein	0.592347	0.000765003	0.655437	0.000115671	0.681768	0.000137863						Unknown	Periplasmic	SIGNALP	Yes	OM (Williams2007)
NMB1964		conserved hypothetical protein					0.631197	0.00554065						Unknown	Cytoplasmic	SIGNALP	Yes
NMB1965		conserved hypothetical protein					0.73266	0.00501918			1.49166	3.59e-09		InnerMembrane	InnerMembrane	TMHMM	No
NMB1977		hypothetical protein					0.753514	0.00279029	0.997666	4.63e-05	2.03359	1.27e-12		Unknown	OuterMembrane	LIPOP	Yes	OM (Williams2007)
NMB1980		conserved hypothetical protein									-0.713411	5.35e-06
NMB1986		hypothetical protein	-0.593975	0.00938422	-0.635649	0.00376743			-0.814375	0.000228982	-1.07258	2.96e-06
NMB2000		conserved hypothetical protein			1.10862	4.56e-11	0.785447	1.25e-06	1.21252	2.25e-12				Cytoplasmic	Cytoplasmic	Cytoplasm	No	OM (Williams2007)
NMB2003		conserved hypothetical protein									0.77289	0.00844113	YES	InnerMembrane	InnerMembrane	TMHMM	No
NMB2013		hypothetical protein									-1.71251	9.32e-10
NMB2015		hypothetical protein									-1.47782	1.51e-10
NMB2018		conserved hypothetical protein	-0.651213	0.00181885			-0.687264	0.00109579	-0.645385	0.0013536	-0.58434	0.00396215
NMB2020		conserved hypothetical protein									-1.33893	9.44e-11	YES
NMB2021		conserved hypothetical protein			0.813098	0.00375877							YES	Unknown	Periplasmic	Cytoplasm	No
NMB2024		conserved hypothetical protein							0.659708	0.000358723	0.740314	8.71e-05		Unknown	Cytoplasmic	Cytoplasm	No
NMB2025		conserved hypothetical protein									0.689004	0.000453474		Cytoplasmic	Cytoplasmic	Cytoplasm	No
NMB2035		conserved hypothetical protein							0.80332	0.0001046				Unknown	Cytoplasmic	Cytoplasm	No
NMB2037		hypothetical protein	-0.817155	0.000290005	-0.668183	0.00201932	-0.606019	0.00752815			-0.972815	1.46e-05
NMB2050		conserved hypothetical protein			-0.601765	0.00628823							YES
NMB2054		conserved hypothetical protein	0.660821	3.49e-06	0.59366	4.43e-05								Cytoplasmic	Cytoplasmic	Cytoplasm	No
NMB2073		hypothetical protein									1.1652	0.0052201		Unknown	Periplasmic	Cytoplasm	No
NMB2074		hypothetical protein									0.994965	1.43e-07		Unknown	Periplasmic	Cytoplasm	No
NMB2078		conserved hypothetical protein	-0.832422	6.7e-08							-1.41612	2.09e-15	YES
NMB2081		hypothetical protein									0.673841	0.00768633		InnerMembrane	InnerMembrane	TMHMM	No
NMB2085		hypothetical protein							-0.699847	0.000328861
NMB2094		hypothetical protein	-0.781998	0.00199799					-0.90517	0.000228344
NMB2100		hypothetical protein									0.805747	0.000195478		Unknown	InnerMembrane	TMHMM	No
NMB2109		hypothetical protein			-0.641341	0.00252274	-0.930351	9.66e-06	-0.611007	0.00413837	-0.814868	0.000176058	YES
NMB2110		hypothetical protein					-0.702178	0.00119087	-0.759357	0.000270861
NMB2113		hypothetical protein									-1.21496	0.00208086
NMB2116		hypothetical protein									-0.902996	0.000223688
NMB2118		hypothetical protein									-0.717637	0.00127247
NMB2120		hypothetical protein									-0.708052	0.000150474
NMB2121		hypothetical protein									-0.760605	0.00026231
NMB2123		hypothetical protein									-0.859428	1.09e-06
NMB2125		hypothetical protein									-1.14445	9e-07
NMB2130		hypothetical protein									-0.986041	0.000457461	YES
NMB2137		hypothetical protein									-3.88255	6.45e-17
NMB2139		conserved hypothetical protein									1.1636	3.05e-06		Unknown	Cytoplasmic	LIPOP	Yes	OMVs (Williams2007)
NMB2141		hypothetical protein									-2.25409	2.08e-14
NMB2142		conserved hypothetical protein							0.640736	0.00981218				Cytoplasmic	Cytoplasmic	Cytoplasm	No
NMB2143		conserved hypothetical protein							0.639472	1.9e-06	0.962999	8.09e-11		Cytoplasmic	Cytoplasmic	Cytoplasm	No
NMB2147		hypothetical protein							-0.688001	2.96e-06
NMB2149		hypothetical protein									0.638898	0.000340241	YES	Cytoplasmic	Inner-membrane	Cytoplasm	No
NMB2152		hypothetical protein									0.656701	0.000301235	YES	Cytoplasmic	Cytoplasmic	Cytoplasm	No
NMB2153		conserved hypothetical protein									0.889115	1.31e-05	YES	Unknown	Cytoplasmic	Cytoplasm	No
Mobile and extra chromosomal element functions.
NMB0225		transposase, IS30 family									0.846693	1.79e-06		Cytoplasmic	Periplasmic	Cytoplasm	No
NMB0495		replication protein	-1.2879	2.57e-13	-1.17134	1.74e-12	-1.43046	9.19e-15	-1.11314	8.44e-12	-0.93827	3.9e-09
NMB0556		putative repressor protein	-0.696613	0.000672515					-0.657477	0.000431766	-0.770067	0.000137712
NMB0583		IS1016C2 transposase			-0.650665	0.000809628	-0.88739	1.88e-05	-0.87125	1.31e-05
NMB0635		transposase, IS30 family									0.648825	0.000640352		Cytoplasmic	Periplasmic	Cytoplasm	No
NMB0748	hfq	host factor-I							-0.892928	0.00405817	-1.92305	1.38e-08	YES
NMB0805		transposase, IS30 family									1.28588	3.89e-10		Cytoplasmic	Periplasmic	Cytoplasm	No
NMB0896		integrase, authentic frameshift							-0.712917	6.75e-05	-0.669343	0.000200056
NMB0911		transposase, IS30 family									0.662688	0.00487889		Cytoplasmic	Cytoplasmic	Cytoplasm	No
NMB0961		funZ protein									-0.963762	4.05e-07
NMB0991		IS1106 transposase									1.11665	9.92e-09		Cytoplasmic	Cytoplasmic	Cytoplasm	No
NMB1022		transposase, IS30 family									0.667567	0.000630123		Cytoplasmic	Periplasmic	Cytoplasm	No
NMB1081		bacteriophage transposase									1.04656	0.000994563	YES	Unknown	Periplasmic	Cytoplasm	No
NMB1083		putative bacteriophage DNA transposition protein B									0.745604	0.00402172	YES	Unknown	Cytoplasmic	Cytoplasm	No
NMB1099		transposase, IS30 family									0.712673	7.66e-05		Cytoplasmic	Periplasmic	Cytoplasm	No
NMB1104		phage sheath protein							0.832415	0.00435227				Unknown	Cytoplasmic	Cytoplasm	No
NMB1110		tail protein, 43 kDa							0.779807	0.00994231				Unknown	Cytoplasmic	Cytoplasm	No
NMB1251		transposase, IS30 family									0.637513	0.00470463		Cytoplasmic	Periplasmic	Cytoplasm	No
NMB1259		transposase, IS30 family									0.659835	0.00396215		Cytoplasmic	Periplasmic	Cytoplasm	No
NMB1401		IS1016C2 transposase	-0.648128	0.000177697	-0.771068	5.06e-06	-0.978553	9.78e-08	-0.899093	2.57e-07
NMB1411		IS1016C2 transposase			-0.799307	1.89e-05	-0.976581	1.05e-06	-0.965925	5.83e-07
NMB1602		putative transposase									1.59932	5.14e-19		Unknown	Periplasmic	Cytoplasm	No
NMB1713		transposase, IS30 family									1.15077	1.58e-08		Cytoplasmic	Cytoplasmic	Cytoplasm	No
NMB1770		transposase, IS30 family									0.724106	9.78e-05		Cytoplasmic	Cytoplasmic	Cytoplasm	No
NMB2148		transposase, IS30 family									1.17688	5.58e-09		Cytoplasmic	Periplasmic	Cytoplasm	No
Protein fate
NMB0214	prlC	oligopeptidase A			1.79548	1.01e-12	1.38392	1.28e-08	0.863741	8.12e-05			YES	Unknown	Periplasmic	LIPOP	Yes	Associated with OM NGon (Skaar2002); OMVs (Williams2007)
NMB0700	iga	IgA-specific serine endopeptidase							-1.11773	6.3e-05	-1.69902	1.54e-08	YES	Cytoplasmic	Cytoplasmic	Cytoplasm	No
NMB1231	lon	ATP-dependent protease La			1.96815	6.97e-11	1.62927	5.27e-08	1.00645	0.000211426	-0.747231	0.00297133	YES	Unknown	InnerMembrane	TMHMM	No	OMVs (Ferrari2006)
NMB1312	clpP	ATP-dependent Clp protease, proteolytic subunit	0.960591	1.08e-05	0.793811	0.00012358	0.715056	0.000935317			1.47178	2.79e-10	YES	Cytoplasmic	Cytoplasmic	Cytoplasm	No	by FACs analysis in (Grifantini2002a); OM and OMVs (Williams2007,Ferrari2006,Vaughan2006)
NMB1332		carboxy-terminal peptidase									1.21739	2.22e-08		Cytoplasmic	Cytoplasmic	Cytoplasm	No
NMB1428	clpX	putative aminopeptidase	0.782343	2.02e-05	0.627413	0.000309555	0.823493	9.46e-06					YES	Unknown	Periplasmic	LIPOP	Yes	Putative surface location (Peiser2006); OM and OMVs (Williams2007)
NMB1472	clpB	clpB protein	-0.912502	6.48e-06	1.1453	1.54e-08	0.643329	0.00123244
NMB1587		predicted inner membrane peptidase	0.834104	1.6e-05									YES
NMB1664		putative protease	0.850413	3.67e-10										Periplasmic	Periplasmic	LIPOP	Yes	OM and OMVs (Williams2007)
NMB0125	secE	preprotein translocase SecE subunit	0.911191	0.000222599									YES	Unknown	Periplasmic	Cytoplasm	No	Plasminogen binding (Knaust2007); OM and OMVs (Williams2007,Ferrari2006,Vaughan2006,Vipond2006)
NMB0608	secF	protein-export membrane protein SecF									-1.0847	3.24e-08	YES	Cytoplasmic	Periplasmic	Cytoplasm	No	OM (Williams2007)
NMB1536	secA	preprotein translocase SecA subunit			0.743322	9.21e-05
NMB1789	secB	protein-export protein SecB	-1.26895	2.45e-07							-1.76457	1.9e-11
NMB0059	dnaJ	dnaJ protein			1.5977	2.09e-18	1.18003	2.88e-12	1.06027	1.61e-11			YES	Cytoplasmic	Periplasmic	Cytoplasm	No	OM and OMVs (Williams2007)
NMB0278	dsbA-1	thiol:disulfide interchange protein DsbA			0.587632	1.86e-05								InnerMembrane	InnerMembrane	TMHMM	No
NMB0281		peptidyl-prolyl cis-trans isomerase							-0.648361	4.39e-06	-1.13525	2.35e-12	YES	Unknown	Cytoplasmic	Cytoplasm	No	Surface located (Shell2002); OMVs (Vipond2006)
NMB0294	dsbA-2	thiol:disulfide interchange protein DsbA									-1.29739	7.65e-11	YES
NMB0550	dsbC	thiol:disulfide interchange protein DsbC			0.697783	5.56e-07	0.608603	2.18e-05					YES
NMB0554	dnaK	dnaK protein			1.78503	1.59e-09	1.50732	3.82e-07	0.985637	0.000308592			YES	Cytoplasmic	Cytoplasmic	Cytoplasm	No
NMB0561	grpE	grpE protein	0.863952	0.000521416	2.3975	8.22e-16	1.82844	1.06e-10	1.31598	1.91e-07	1.56446	3.49e-09		Periplasmic	Periplasmic	SIGNALP	Yes
NMB0791	ppiB	peptidyl-prolyl cis-trans isomerase			1.36567	2.84e-10	0.860936	3.47e-05			-1.33793	1e-09		Cytoplasmic	Cytoplasmic	Cytoplasm	No	OM (Williams2007)
NMB0822	htpX	heat shock protein HtpX	1.03445	6.69e-09	0.991352	7.55e-09	1.06417	4.82e-09	0.712087	1.4e-05	0.734382	9.72e-06		Unknown	Periplasmic	SIGNALP	Yes	OM and OMVs (Williams2007,Ferrari2006,Vaughan2006)
NMB1131	hscA-1	chaperone protein HscA									-0.730267	8.83e-05	YES
NMB1169	hscA-2	chaperone protein HscA									-0.693205	0.000132642
NMB1262	ppiA	peptidyl-prolyl cis-trans isomerase									0.810437	3.6e-06		Cytoplasmic	Cytoplasmic	Cytoplasm	No	OM and OMVs (Williams2007,Vaughan2006)
NMB1383	hscB	chaperone protein HscB	-1.22577	8.11e-13	-1.10017	1.14e-11	-1.0317	4.19e-10	-0.995437	2.46e-10	-0.979925	7.78e-10
NMB1519	dsbD	thiol:disulfide interchange protein DsbD	-1.00635	1.05e-06	-0.596769	0.00181779	-0.659608	0.00101169	-0.854027	1.4e-05	-1.1922	1.31e-08
NMB1522	slyD	FKBP-type peptidyl-prolyl cis-trans isomerase SlyD	-0.626913	0.00248816	-0.679953	0.000649687	-0.697125	0.000861191	-0.94949	4.1e-06	-1.63889	3.45e-12		Cytoplasmic	Cytoplasmic	Cytoplasm	No
NMB1972	groEL	chaperonin, 60 kDa			2.46162	1.18e-10	2.2599	5.93e-09	1.51607	1.54e-05	1.31607	0.000171848	YES	Cytoplasmic	Cytoplasmic	Cytoplasm	No
NMB1973	groES	chaperonin, 10 kDa			2.55408	6.34e-10	2.26278	6.03e-08	1.4354	0.000159655				Cytoplasmic	Cytoplasmic	Cytoplasm	No
NMB0044	pilB	peptide methionine sulfoxide reductase; peptide methionine sulfoxide reductase msrA/msrB; 522 aa			1.04543	4.08e-05			0.62857	0.00835684	0.89068	0.000519848	YES							Yes
NMB0218	pglA	glycosyltransferase							0.640169	2.7e-05				Cytoplasmic	Cytoplasmic	Cytoplasm	No
NMB0922	lst	alpha-2,3-sialyltransferase	1.15888	0.000121553	0.808916	0.00507842	0.912972	0.00248124			0.68564	0.0085887		Cytoplasmic	Cytoplasmic	Cytoplasm	No	OM and OMVs (Williams2007,Ferrari2006,Vaughan2006,Vipond2006)
NMB1885	pcm	protein-L-isoaspartate O-methyltransferase			0.732607	3.03e-06	0.830498	2.97e-07						Cytoplasmic	Cytoplasmic	Cytoplasm	No	OM (Williams2007)
Protein synthesis
NMB0003	gltX	glutamyl-tRNA synthetase									0.871352	1.83e-06		Cytoplasmic	Cytoplasmic	Cytoplasm	No	OMVs (Williams2007)
NMB0124	tufA2	translation elongation factor Tu	0.676162	0.00984538										Cytoplasmic	Cytoplasmic	Cytoplasm	No	Surface located (Kolberg2008); OM and OMVs (Williams2007, Vaughan2006,Vipond2006)
NMB0127	rplK	50S ribosomal protein L11	0.94635	0.000140544										Unknown	Periplasmic	SECRETOMEP	No		Yes
NMB0128	rplA	50S ribosomal protein L1	0.919083	0.0001015										Unknown	Cytoplasmic	SECRETOMEP	No	OM and OMVs (Williams2007,Vaughan2006)	Yes
NMB0130	rplJ	50S ribosomal protein L10	1.08278	0.00265077							-1.13156	0.00126034	YES	Unknown	Cytoplasmic	Cytoplasm	No	OM and OMVs (Williams2007)	Yes
NMB0131	rplL	50S ribosomal protein L7 L12	1.24281	2.24e-07	1.06149	2.73e-06	1.05547	8.01e-06			-1.70843	2.38e-11	YES	Multiple locations	Cytoplasmic	Cytoplasm	No		Yes
NMB0136	rpsL	30S ribosomal protein S12	1.08681	3.02e-05	0.79302	0.00130773	0.840622	0.00116597			-0.69584	0.00522341		Unknown	Periplasmic	Cytoplasm	No		Yes
NMB0137	rpsG	30S ribosomal protein S7	0.746554	0.00194584			0.661265	0.00640745			-0.879999	0.000204209		Unknown	Cytoplasmic	Cytoplasm	No	OM and OMVs (Williams2007)	Yes
NMB0139	tufA1	translation elongation factor Tu	0.863273	0.00128256	0.698741	0.00697782	0.748856	0.00556572						Cytoplasmic	Cytoplasmic	Cytoplasm	No	OM and OMVs (Williams2007,Vaughan2006,Vipond2006)
NMB0140	rpsJ	30S ribosomal protein S10	1.22972	9.04e-07	0.943222	5.67e-05	0.871362	0.000363281			-0.652827	0.00534059	YES	Cytoplasmic	Cytoplasmic	Cytoplasm	No	OM (Williams2007)	Yes
NMB0142	rplC	50S ribosomal protein L3	0.77753	0.00161332										Cytoplasmic	Periplasmic	SECRETOMEP	No	OM and OMVs (Williams2007)
NMB0144	rplW	50S ribosomal protein L23	1.50328	1.18e-06	1.24824	1.87e-05	1.08582	0.000332632						Unknown	Periplasmic	Cytoplasm	No	OM and OMVs (Williams2007)	Yes
NMB0145	rplB	50S ribosomal protein L2	0.962274	0.00112271	0.772959	0.00664955								Unknown	Cytoplasmic	Cytoplasm	No	OM and OMVs (Williams2007)	Yes
NMB0146	rpsS	30S ribosomal protein S19	1.43062	7.15e-06	1.26462	3e-05	0.926194	0.00322848						Unknown	Periplasmic	Cytoplasm	No	OM (Williams2007)	Yes
NMB0147	rplV	50S ribosomal protein L22	1.00766	5.07e-05	0.792178	0.000804689	0.808121	0.00112017						Unknown	OuterMembrane	Cytoplasm	No	OM (Williams2007)	Yes
NMB0148	rpsC	30S ribosomal protein S3	0.983377	0.000169452	0.666437	0.00796654								Cytoplasmic	Cytoplasmic	Cytoplasm	No	OMVs (Ferrari2006)	Yes
NMB0149	rplP	50S ribosomal protein L16	0.750747	0.00175534	0.59826	0.00988739								Unknown	Cytoplasmic	Cytoplasm	No	OM and OMVs (Williams2007,Ferrari2006)	Yes
NMB0150	rpmC	50S ribosomal protein L29	1.56008	4.05e-05	1.35983	0.000178117	0.994311	0.00868176						Unknown	Cytoplasmic	Cytoplasm	No	OM (Williams2007)	Yes
NMB0151	rpsQ	30S ribosomal protein S17	1.51423	2.79e-05	1.46448	2.42e-05	1.15164	0.00132776						Unknown	Periplasmic	Cytoplasm	No	OMVs (Williams2007)	Yes
NMB0152	rplN	50S ribosomal protein L14	0.741621	0.00073697							-1.04343	2.52e-06		Unknown	Cytoplasmic	Cytoplasm	No	OMVs (Williams2007)	Yes
NMB0153	rplX	50S ribosomal protein L24	0.700845	0.00194584							-0.851441	0.000135474		Unknown	Cytoplasmic	Cytoplasm	No	OM and OMVs (Williams2007)	Yes
NMB0156	rpsH	30S ribosomal protein S8	0.814848	0.000612307										Unknown	Cytoplasmic	Cytoplasm	No		Yes
NMB0157	rplF	50S ribosomal protein L6	0.730891	0.00135046										Unknown	Cytoplasmic	SECRETOMEP	No	OMVs (Ferrari2006)	Yes
NMB0158	rplR	50S ribosomal protein L18	0.65983	0.0066248										Cytoplasmic	Outer-membrane	Cytoplasm	No		Yes
NMB0160	rpmD	50S ribosomal protein L30	1.2737	0.000151549	1.04073	0.00119035								Cytoplasmic	Cytoplasmic	Cytoplasm	No	OM and OMVs (Williams2007)	Yes
NMB0161	rplO	50S ribosomal protein L15	0.840647	0.000954266										Unknown	Cytoplasmic	Cytoplasm	No	OM and OMVs (Williams2007)	Yes
NMB0163	infA	translation initiation factor IF-1	1.24319	0.00139232							1.11337	0.00325315		Cytoplasmic	Cytoplasmic	Cytoplasm	No
NMB0164	rpmJ	50S ribosomal protein L36	1.35935	0.000588975	1.18753	0.00177255								Unknown	Cytoplasmic	Cytoplasm	No		Yes
NMB0165	rpsM	30S ribosomal protein S13	0.843515	0.00115845							-0.707381	0.00497932		Cytoplasmic	Cytoplasmic	Cytoplasm	No	OM and OMVs (Williams2007)	Yes
NMB0167	rpsD	30S ribosomal protein S4									-1.01588	0.0010128							Yes
NMB0169	rplQ	50S ribosomal protein L17	1.1598	0.000204989							-1.66833	1.92e-07		Unknown	Cytoplasmic	Cytoplasm	No	OM (Williams2007)	Yes
NMB0174	valS	valyl-tRNA synthetase	0.716597	1.69e-06	0.732818	4.1e-07	0.745574	9.05e-07						Cytoplasmic	Cytoplasmic	Cytoplasm	No	OM and OMVs (Williams2007)
NMB0268		RNA methyltransferase, TrmH family			0.767602	0.000686789	0.692258	0.00352448						Unknown	Cytoplasmic	Cytoplasm	No
NMB0321	rpmB	50S ribosomal protein L28									-1.91056	2.77e-10	YES						Yes
NMB0322	rpmG	50S ribosomal protein L33	0.728957	0.0097342							-0.873737	0.00138265	YES	Unknown	Periplasmic	SECRETOMEP	No		Yes
NMB0324	rpmA	50S ribosomal protein L27	1.16385	0.000103765	1.02914	0.000330148	0.915431	0.00226838			-1.50385	7.37e-07		Unknown	Cytoplasmic	Cytoplasm	No	OM and OMVs (Williams2007)	Yes
NMB0325	rplU	50S ribosomal protein L21	0.918185	0.000773559	0.709234	0.00710655					-1.17913	1.5e-05		Unknown	Cytoplasmic	Cytoplasm	No		Yes
NMB0466	aspS	aspartyl-tRNA synthetase	0.893804	1.14e-05	0.686174	0.000362019	0.808406	7.18e-05			1.06589	2.18e-07		Cytoplasmic	Cytoplasmic	Cytoplasm	No
NMB0589	rplS	50s ribosomal protein L19	1.84401	6.25e-13	1.35925	3.2e-09	1.33866	1.82e-08						Cytoplasmic	Cytoplasmic	Cytoplasm	No	OM and OMVs (Williams2007,Ferrari2006,Vaughan2006)	Yes
NMB0590	trmD	tRNA (guanine-N1)-methyltransferase	1.53957	3.93e-10	1.13917	3.47e-07	1.2549	1.34e-07						Cytoplasmic	Cytoplasmic	Cytoplasm	No
NMB0592	rpsP	30S ribosomal protein S16	1.53209	5.24e-08	1.19385	5.05e-06	1.10669	4.72e-05			-0.731736	0.00464035		Unknown	OuterMembrane	Cytoplasm	No	OM and OMVs (Williams2007,Ferrari2006)	Yes
NMB0609	rpsO	30s ribosomal protein S15	0.792628	0.00032913							-1.56298	1.06e-10	YES	Unknown	Cytoplasmic	Cytoplasm	No	OM and OMVs (Williams2007)	Yes
NMB0626	prfC	peptide chain release factor 3	1.27973	2.3e-13	0.900104	5.15e-09	1.07297	1.59e-10	0.750859	5.23e-07	1.38554	7.5e-15		Cytoplasmic	Cytoplasmic	Cytoplasm	No	OMVs (Ferrari2006)
NMB0697	ksgA	dimethyladenosine transferase									0.653837	0.000260789		Cytoplasmic	Cytoplasmic	Cytoplasm	No
NMB0719	tgt	queuine tRNA-ribosyltransferase	0.70603	3.05e-07							0.694251	3.13e-07		Unknown	Cytoplasmic	Cytoplasm	No
NMB0720	thrS	threonyl-tRNA synthetase	1.35747	4.13e-10	1.06814	8.89e-08	1.10799	1.35e-07			1.3472	3.65e-10	YES	Cytoplasmic	Cytoplasmic	Cytoplasm	No	OM and OMVs (Williams2007)
NMB0722	rpmI	50S ribosomal protein L35	0.7849	0.00251313							-2.17483	4.86e-13		Unknown	Periplasmic	SIGNALP	Yes		Yes
NMB0723	rplT	50S ribosomal protein L20	0.726366	0.00329433							-1.90766	7.38e-12		Unknown	OuterMembrane	Cytoplasm	No	OM and OMVs (Williams2007)	Yes
NMB0724	pheS	phenylalanyl-tRNA synthetase, alpha chain	1.44666	7.47e-10	0.883343	2.46e-05	0.64197	0.00308351					YES	Cytoplasmic	Cytoplasmic	Cytoplasm	No
NMB0728	pheT	phenylalanyl-tRNA synthetase, beta chain	0.850267	3.19e-06										Cytoplasmic	Cytoplasmic	Cytoplasm	No
NMB0795	pth	peptidyl-tRNA hydrolase			0.736275	9.36e-09	0.623086	1.47e-06						Cytoplasmic	Cytoplasmic	Cytoplasm	No
NMB0854	hisS	histidyl-tRNA synthetase	-1.98545	4.12e-11	-1.53826	1.9e-08	-1.70037	5.89e-09	-2.07113	2.75e-12	-1.58242	1.77e-08
NMB0935	miaA	tRNA delta(2)-isopentenylpyrophosphate transferase							0.602183	0.00746775	0.689308	0.00159006		Cytoplasmic	Cytoplasmic	Cytoplasm	No
NMB0937	efp	elongation factor P (EF-P)	1.53463	1.35e-07	1.10328	4.14e-05	1.23084	1.51e-05			1.23133	9.1e-06	YES	Cytoplasmic	Cytoplasmic	Cytoplasm	No
NMB0941	rpmJ2	50S ribosomal protein L36			1.13275	0.000137987	1.17302	0.000389244					YES	Unknown	Cytoplasmic	Cytoplasm	No		Yes
NMB0942	rpmE2	putative 50S ribosomal protein L31			1.66422	7.34e-08	1.26212	5.18e-05			-1.5357	8.09e-07	YES	Unknown	Periplasmic	SECRETOMEP	No		Yes
NMB1301	rpsA	30S ribosomal protein S1	0.972723	9.21e-05	0.780647	0.000987566	0.818629	0.0010004						Cytoplasmic	Cytoplasmic	Cytoplasm	No	OM and OMVs (Williams2007, Ferrari2006,Vipond2006)	Yes
NMB1320	rplI	50S ribosomal protein L9	1.52073	3.04e-08	1.25262	1.06e-06	1.24452	3.3e-06	0.855124	0.000629719	-0.863447	0.000635213		Cytoplasmic	Cytoplasmic	Cytoplasm	No		Yes
NMB1321	rpsR	30S ribosomal protein S18	1.81847	1.1e-12	1.5403	9.34e-11	1.53414	5.13e-10	0.788557	0.000234442	-1.7291	4.81e-12	YES	Cytoplasmic	Cytoplasmic	Cytoplasm	No		Yes
NMB1323	rpsF	30S ribosomal protein S6	1.71804	2.85e-07	1.41255	7.1e-06	1.47886	1.66e-06	0.936779	0.00130034	-2.00772	4.02e-09	YES	Cytoplasmic	Cytoplasmic	Cytoplasm	No	OMVs (Ferrari2006)	Yes
NMB1339	proS	prolyl-tRNA synthetase			0.683264	0.00021142	0.569327	0.00536472						Cytoplasmic	Cytoplasmic	Cytoplasm	No	OMVs (Williams2007,Ferrari2006)
NMB1355	gatC	putative glutamyl-tRNA (Gln) amidotransferase subunit C									-0.809642	3.12e-05
NMB1356	gatA	Glu-tRNA(Gln) amidotransferase, subunit A									-1.16423	8.22e-11
NMB1425	lysS	lysyl-tRNA synthetase, heat inducible	1.56753	3.67e-12	1.32389	2.76e-10	1.45674	8.94e-11	1.11983	6.53e-09	0.930951	2.73e-06		Cytoplasmic	Cytoplasmic	Cytoplasm	No
NMB1506	argS	arginyl-tRNA synthetase	0.613237	0.00227769			0.61856	0.000966749						Cytoplasmic	Cytoplasmic	Cytoplasm	No	OMVs (Williams2007,Ferrari2006)
NMB1595	alaS	alanyl-tRNA synthetase					0.593168	0.000935317						Cytoplasmic	Cytoplasmic	Cytoplasm	No
NMB1643	infB	translation initiation factor IF-2	1.0781	4.13e-08			0.675461	0.000322243			-0.824776	9.04e-06	YES	Cytoplasmic	Cytoplasmic	SECRETOMEP	No	OMVs (Williams2007)
NMB1679	trmA	tRNA (uracil-5-)-methyltransferase					0.675486	0.00451212			0.834184	0.000309433		Cytoplasmic	Cytoplasmic	Cytoplasm	No
NMB1686	prfA	peptide chain release factor 1					0.700972	5.32e-05						Cytoplasmic	Cytoplasmic	Cytoplasm	No
NMB1835	tyrS	tyrosyl-tRNA synthetase	0.883918	0.000661256			0.762237	0.00356627						Cytoplasmic	Cytoplasmic	Cytoplasm	No
NMB1911	rpmF	50S ribosomal protein L32	1.20142	6.89e-05	0.885508	0.00207418	0.834664	0.00554065						Unknown	Periplasmic	SECRETOMEP	No		Yes
NMB1950	rpsU	30S ribosomal protein S21	1.02678	0.000271104							-1.71898	7.42e-09		Cytoplasmic	Cytoplasmic	Cytoplasm	No	OM (Williams2007)	Yes
NMB1956	rpmE	50S ribosomal protein L31	1.21394	0.00518113	1.3542	7.46e-05	0.887939	0.00754796			-1.59165	4.76e-06	YES	Unknown	Periplasmic	SECRETOMEP	No
NMB2056	rpsI	30S ribosomal protein S9	1.24407	2.49e-08	0.983765	2.13e-06	1.07262	1e-06			-0.940108	7.79e-06		Unknown	Cytoplasmic	Cytoplasm	No	OM and OMVs (Williams2007)	Yes
NMB2057	rplM	50S ribosomal protein L13	1.77896	8.07e-11	1.47604	6.22e-09	1.55993	5.79e-09	1.03263	1.86e-05				Unknown	Periplasmic	Cytoplasm	No	OMVs (Ferrari2006)	Yes
NMB2101	rpsB	30S ribosomal protein S2	1.77279	7.26e-10	1.37572	1.85e-07	1.4733	1.37e-07	0.65473	0.00991717	-1.25731	2.25e-06		Unknown	Cytoplasmic	Cytoplasm	No	OMVs (Ferrari2006,Vaughan2006)	Yes
NMB2138	prfB	peptide chain release factor 2	0.967592	9.22e-07	0.752214	4.63e-05	0.836043	1.85e-05	0.652788	0.000179199	0.951867	9e-07		Cytoplasmic	Cytoplasmic	Cytoplasm	No	OMVs (Ferrari2006)
Purines, pyrimidines, nucleosides and nucleotides biosynthesis.
NMB0106	pyrB	aspartate carbamoyltransferase, catalytic subunit									-0.65791	1.38e-07
NMB0284	purB	adenylosuccinate lyase			0.76669	7.66e-06	0.613888	0.00050457					YES	Unknown	Cytoplasmic	Cytoplasm	No	OMVs (Williams2007)
NMB0638	galU	UTP glucose-1-phosphate uridylyltransferase									-0.939251	2.19e-06
NMB0642	ntpA	dATP pyrophosphohydrolase									0.898144	8.28e-11	YES	Unknown	Cytoplasmic	Cytoplasm	No
NMB0682	pyrC	dihydroorotase							0.63159	3.82e-05				Unknown	Cytoplasmic	Cytoplasm	No
NMB0690	purF	amidophosphoribosyltransferase	0.688817	0.000267603	1.07397	2.39e-08							YES	Unknown	Cytoplasmic	Cytoplasm	No
NMB0757	purC	phosphoribosylaminoimidazole-succinocarboxamide synthase							-0.762795	0.00160978
NMB0774	upp	uracil phosphoribosyltransferase	1.07478	2.64e-07	1.07913	9.01e-08	1.09714	2.24e-07	0.650975	0.000751365				Cytoplasmic	Cytoplasmic	Cytoplasm	No
NMB0824	pyrF	orotidine 5`-phosphate decarboxylase									1.03316	1.83e-08		Unknown	Cytoplasmic	Cytoplasm	No
NMB0849		putative deoxycytidine triphosphate deaminase	-2.11636	3.84e-14	-1.22626	1.72e-07	-1.22752	5.67e-07	-1.22027	2.62e-07	-0.765913	0.000786312
NMB0893	dut	deoxyuridine 5`-triphosphate nucleotidohydrolase									-0.61813	0.00730895
NMB0983	purH	phosphoribosylaminoimidazolecarboxamide formyltransferase IMP cyclohydrolase	1.43094	0.00021365	1.99566	9.75e-09	1.37717	0.000396131			1.02156	0.00619623	YES	Cytoplasmic	Cytoplasmic	Cytoplasm	No	OMVs (Williams2007,Ferrari2006)
NMB1019	purK	phosphoribosylaminoimidazole carboxylase, ATPase subunit	0.75316	0.000393316	0.62202	0.000740528	0.759889	0.000392813			0.843034	6.07e-05		Cytoplasmic	Cytoplasmic	Cytoplasm	No
NMB1201	guaB	IMP dehydrogenase									-0.916001	1.17e-06
NMB1252	purM	phosphoribosylformylglycinamidine cyclo-ligase	1.57568	3.19e-13	1.40089	6.16e-12	1.16993	6.22e-09	0.619784	0.000524315			YES	Cytoplasmic	Cytoplasmic	Cytoplasm	No	OMVs (Williams2007, Ferrari2006)
NMB1439	purE	phosphoribosylaminoimidazole carboxylase, catalytic subunit									-0.640091	0.0038488
NMB1554	pyrG	CTP synthase	1.09788	1.89e-08	0.961394	1.7e-07	1.08412	3.52e-08						Cytoplasmic	Cytoplasmic	TMHMM	No	OMVs (Williams2007,Ferrari2006)
NMB1661	gmk	guanylate kinase			-0.643838	0.000899942	-0.681186	0.000824547	-0.731574	0.000193488	-0.956175	2.66e-06
NMB1709	thyA	thymidylate synthase	1.04328	4.07e-07	1.18621	6.99e-09	1.15269	5.34e-08	0.985537	7.54e-07	0.811355	3.72e-05		Cytoplasmic	Cytoplasmic	Cytoplasm	No
NMB1849	carA	carbamoyl-phosphate synthase, small subunit			0.64753	2.74e-05	0.848334	3.13e-07	0.771957	1.21e-06	0.851673	1.49e-07		Unknown	Cytoplasmic	Cytoplasm	No	OM and OMVs (Williams2007, Ferrari2006)
NMB1920	guaA	GMP synthase			0.587354	0.00460879	0.761595	0.000955807			1.93679	3.2e-13		Cytoplasmic	Cytoplasmic	Cytoplasm	No
NMB1996	purL	phosphoribosylformylglycinamidine synthase									0.743041	0.000179863		OuterMembrane	Cytoplasmic	Cytoplasm	No	OMVs (Vaughan2006)
NMB2103	pyrH	uridylate kinase									0.725118	1.27e-05		Cytoplasmic	Cytoplasmic	Cytoplasm	No
Regulatory functions
NMB0115	ntrX	nitrogen assimilation regulatory protein NtrX							0.65879	6.24e-05	0.74379	9.72e-06	YES	Cytoplasmic	Cytoplasmic	Cytoplasm	No
NMB0173	oxyR	transcriptional regulator, LysR family									-1.25118	6.03e-13
NMB0205	fur	ferric uptake regulation protein	-0.834637	4.13e-06					-0.591581	0.000533935	-1.89893	2.72e-17	YES
NMB0290		putative transcriptional regulator	-0.673493	0.00466481
NMB0380	fnr	transcriptional regulator, Crp/Fnr family							-0.708795	4.93e-07
NMB0398		transcriptional regulator, ArsR family	-1.25422	1.69e-09	-1.39746	1.66e-11	-1.44693	4.53e-11	-0.91929	1.38e-06	-1.44769	1.58e-11	YES
NMB0556		putative repressor protein	-0.696613	0.000672515			-0.55142	0.00754796	-0.657477	0.000431766	-0.770067	0.000137712
NMB0573		transcriptional regulator, AsnC family	-1.64044	1.4e-14	-1.35854	3.79e-12	-1.212	6.77e-10	-1.27215	2.79e-11
NMB0595		DNA-binding response regulator									-1.0535	1.91e-07	YES
NMB0729	himA	ribonuclease inhibitor barstar							-0.584645	0.00249259	-2.22771	7.19e-18
NMB0737		putative HPr kinase phosphatase	0.727245	1.18e-05			0.611442	0.000211709			0.769857	2.78e-06		Cytoplasmic	Cytoplasmic	Cytoplasm	No
NMB0748	hfq	host factor-I							-0.892928	0.00405817	-1.92305	1.38e-08	YES
NMB0810		transcriptional regulator, TetR family									1.24601	7.29e-06		Unknown	InnerMembrane	Cytoplasm	No
NMB1007		transcriptional regulator	-1.34531	1.41e-09	-1.89441	4.08e-15	-2.32824	6.58e-18	-2.70921	8.8e-22	-0.739909	0.000227862
NMB1204		transcriptional regulator	0.952587	5.67e-07							0.723179	6.82e-05		Unknown	Periplasmic	Cytoplasm	No
NMB1249		putative nitrate nitrite sensory protein NarX	-1.28112	7.34e-15	-1.40258	4.22e-17	-1.19302	1.91e-13	-1.16307	8.05e-14	-0.433177	0.00102675
NMB1250		transcriptional regulator, LuxR family	-0.869417	3.19e-07	-1.0295	1.75e-09	-0.968227	3.39e-08	-0.833293	4.34e-07	-0.516752	0.00115465	YES
NMB1302	hip	integration host factor, beta subunit	0.725828	0.00231173	0.668764	0.00356365	0.627443	0.00900429			-1.09957	4.39e-06	YES	Cytoplasmic	Cytoplasmic	Cytoplasm	No
NMB1303		transcriptional regulator, MerR family	-0.67419	0.000395854	-0.870675	3.31e-06	-1.11666	4.18e-08	-1.6145	1.19e-13	-1.40001	3.36e-11
NMB1563		transcriptional regulator, GntR family			0.831374	8.04e-05								Cytoplasmic	Cytoplasmic	Cytoplasm	No
NMB1585		transcriptional regulator, MarR family					-0.733292	0.00311558					YES
NMB1591	mtrA	transcriptional regulator MtrA							-0.607821	0.000858601			YES
NMB1650		leucine-responsive regulatory protein			-0.600196	0.00945136	-0.837587	0.00108195	-1.18266	8.74e-07	-0.706219	0.00421605
NMB1659	spoT	guanosine-3`,5`-bis(diphosphate) 3`-pyrophosphohydrolase					-0.794444	6.06e-07	-1.21461	9.62e-13	-0.672223	9.56e-06
NMB1816		transcriptional regulator, NrdR family					0.662666	0.00382234	0.811054	0.000233954				Cytoplasmic	Periplasmic	Cytoplasm	No
NMB1843		transcriptional regulator, MarR family	-0.845704	0.000467156	-1.00458	6.52e-06			-0.627006	0.00704815	-0.874073	0.000227709	YES
NMB1967		transcriptional regulator, AraC family									1.17322	8.65e-06		Cytoplasmic	Cytoplasmic	Cytoplasm	No
NMB1995	glnB	nitrogen regulatory protein P-II	1.02096	1.45e-05	1.1526	5.66e-07	0.799799	0.000608753					YES	Cytoplasmic	Cytoplasmic	Cytoplasm	No
NMB2012		transcriptional regulator, HTH 3 family	0.657429	0.000127648							-1.13877	6.6e-10		Cytoplasmic	Cytoplasmic	Cytoplasm	No
NMB2055	metR	transcriptional regulator, LysR family									0.621222	0.000236241		Cytoplasmic	Cytoplasmic	Cytoplasm	No
NMB2066	tldD	tldD protein							0.674232	0.00135475				Cytoplasmic	Cytoplasmic	Cytoplasm	No
NMB2075	birA	BirA protein Bvg accessory factor							0.593258	0.000533935				Cytoplasmic	Cytoplasmic	Cytoplasm	No
Transcription
NMB0075		putative transcriptional accessory protein Tex									1.95275	1.13e-15		Cytoplasmic	Cytoplasmic	Cytoplasm	No
NMB0126	nusG	transcription antitermination protein NusG									-0.67834	0.00855096
NMB0132	rpoB	DNA-directed RNA polymerase, beta subunit	0.912373	0.000854662									YES	Cytoplasmic	Cytoplasmic	Cytoplasm	No	OM and OMVs (Williams2007)
NMB0133	rpoC	DNA-directed RNA polymerase, beta' subunit	1.10177	1.32e-05	0.957454	6.86e-05	0.998787	7.9e-05					YES	Cytoplasmic	Cytoplasmic	Cytoplasm	No	OM and OMVs (Williams2007)
NMB0168	rpoA	DNA-directed RNA polymerase, alpha subunit	0.929139	8.85e-05	0.598612	0.00831487					-1.09785	3.5e-06		Cytoplasmic	Cytoplasmic	Cytoplasm	No	OM and OMVs (Williams2007,Ferrari2006)
NMB0192	rnhB	ribonuclease HII	0.814829	1.15e-07	0.637178	8.65e-06	0.618901	3.47e-05	0.784484	1.42e-07	1.16913	2.35e-12		Unknown	Cytoplasmic	Cytoplasm	No
NMB0196	rne	ribonuclease E									-0.970881	2.45e-08
NMB0591	rimM	16S rRNA processing protein RimM	1.11885	3.66e-05	0.806921	0.00173297	0.864199	0.0013569						Unknown	Cytoplasmic	Cytoplasm	No
NMB0617	rho	transcription termination factor Rho	0.83485	2.77e-07			0.624527	8.21e-05					YES	Cytoplasmic	Cytoplasmic	Cytoplasm	No
NMB0662		putative ribonuclease	0.839617	1.06e-05	0.753054	3.39e-05	0.815493	2.07e-05	0.7425	5.07e-05				Unknown	Cytoplasmic	Cytoplasm	No
NMB0689	greB	transcription elongation factor GreB	0.845566	0.000823794	0.788743	0.00179634					1.02476	4.47e-05		Cytoplasmic	Cytoplasmic	Cytoplasm	No
NMB0712	rpoH	RNA polymerase sigma-32 factor	-0.944765	7.15e-06	-0.821625	3.47e-05	-0.659266	0.00147496	-1.06781	2.57e-07	-1.16138	5.91e-08
NMB0758	pnp	polyribonucleotide nucleotidyltransferase	0.643598	0.00511826										Cytoplasmic	Cytoplasmic	Cytoplasm	No	OM and OMVs (Williams2007,Vipond2006,Ferrari2006)
NMB0832		anticodon nuclease									-0.838692	5.86e-06	YES
NMB1200	vacB	ribonuclease II family protein									-0.602328	0.00407255
NMB1368		putative ATP-dependent RNA helicase	-2.45844	1.27e-15	-3.44908	4.21e-24	-2.98588	7.83e-19	-2.66812	1.31e-17	-2.75241	7.78e-18	YES
NMB1373	rbfA	ribosome-binding factor A	0.870711	9.35e-08	0.714799	2.92e-06	0.789074	1.06e-06						Cytoplasmic	Cytoplasmic	Cytoplasm	No
NMB1430	greA	transcription elongation factor GreA	1.73886	8.9e-12	1.06537	1.58e-06	1.12264	1.44e-06	0.769907	0.000387632				Cytoplasmic	Cytoplasmic	Cytoplasm	No
NMB1499	rph	ribonuclease PH					0.688897	0.00771783			0.828673	0.000929944		Cytoplasmic	Cytoplasmic	Cytoplasm	No
NMB1538	rpoD	RNA polymerase sigma factor RpoD			1.23969	4.44e-08	1.00862	1.09e-05			1.09558	1.25e-06		Cytoplasmic	Cytoplasmic	Cytoplasm	No	OM (Williams2007)
NMB1642	nusA	N utilization substance protein A	0.779146	0.000817031			0.66044	0.00486119					YES	Cytoplasmic	Cytoplasmic	Cytoplasm	No	OMVs (Ferrari2006)
NMB1905	rnpA	ribonuclease P protein component	1.38551	3.81e-10	0.85736	1.28e-05	0.92607	7.96e-06	0.78985	6.06e-05			YES	Unknown	Periplasmic	Cytoplasm	No
Transport and binding proteins.
NMB0034		putative high-affinity iron transporter	-1.82332	1.84e-10	-1.4699	2.46e-08	-1.2446	3.19e-06	-0.651258	0.00891506	-0.924606	0.00026231	YES
NMB0041		ABC transporter, periplasmic solute-binding protein	-0.802548	6.89e-06	-0.624287	0.000207607					-0.851326	1.44e-06
NMB0071	ctrA	capsule polysaccharide export outer membrane protein CtrA							-0.591528	0.000900373	-0.724005	7.34e-05
NMB0072	ctrB	capsule polysaccharide export inner-membrane protein CtrB									-0.621571	0.000624849
NMB0085	gltS	sodium glutamate symporter	1.06112	3.51e-05									YES	InnerMembrane	InnerMembrane	TMHMM	No
NMB0097		putative secretion protein, degenerate					-0.667114	0.000160391	-0.683159	6.18e-05	-0.939216	1.71e-07
NMB0098		ABC transporter, ATP-binding protein, authentic frameshift					-0.612144	0.00204694	-0.77026	6.5e-05	-0.871233	9.94e-06
NMB0177		putative sodium/ alanine symporter	-0.992214	0.0024093			-0.90306	0.00611713					YES
NMB0209	kefB	glutathione-regulated potassium-efflux system protein							1.07555	1.32e-11	0.8803	9.92e-09		InnerMembrane	InnerMembrane	TMHMM	No
NMB0264		ABC transporter, ATP-binding protein							0.747652	1.52e-05			YES	InnerMembrane	InnerMembrane	TMHMM	No
NMB0293		putative TonB-dependent receptor	-1.27926	8.53e-09	-0.971411	2.12e-06	-0.9861	4.11e-06					YES
NMB0318	farA	fatty acid efflux system protein; multidrug resistance protein A; 384 aa							0.617832	0.00325617	1.41378	1.35e-09	YES	Unknown	OuterMembrane	SIGNALP	Yes			Yes
NMB0378		putative phosphate permease	1.09547	0.00186744	1.76223	5.14e-07							YES	InnerMembrane	InnerMembrane	TMHMM	No
NMB0387		ABC transporter, ATP-binding protein									-0.852162	1.54e-09
NMB0393		multidrug resistance protein							0.816069	2.8e-06	0.453832	0.00745504	YES	InnerMembrane	InnerMembrane	TMHMM	No
NMB0402	putP	sodium proline symporter			-0.668415	0.000228269
NMB0460	tbpB	transferrin-binding protein 2	-2.9203	1.42e-21	-1.9451	1.59e-14	-1.56927	1.61e-10	-1.68464	2.62e-12	-1.18051	1.42e-07	YES
NMB0461	tbpA	transferrin-binding protein 1	-2.60837	5.09e-26	-2.06414	1.04e-21	-1.79009	5.75e-18	-1.509	1.04e-15	-1.79566	1.83e-18	YES
NMB0543	lctP	putative L-lactate permease	-0.689456	0.00678453							-0.99345	0.000231071	YES
NMB0549		ABC transporter, ATP-binding protein									0.973749	2.63e-09		InnerMembrane	InnerMembrane	TMHMM	No	OM (Williams2007)
NMB0579	nosF	copper ABC transporter, ATP-binding protein									0.817708	0.00201357		Multiple locations	Inner-membrane	Cytoplasm	No
NMB0586		zinc/manganese transporter; putative adhesin; 304 aa			0.649224	0.000154424							YES	InnerMembrane	Periplasmic	SIGNALP	Yes	OMVs (Vipond2006,Ferrari2006)		Yes
NMB0611	potB	spermidine/ putrescine ABC transporter, permease protein	0.914736	6.2e-07	0.764798	9.95e-06							YES	InnerMembrane	InnerMembrane	TMHMM	No
NMB0612	potC	spermidine/ putrescine ABC transporter, permease protein	1.06373	6.67e-11	0.705769	5.05e-06	0.614139	0.000125159						InnerMembrane	InnerMembrane	TMHMM	Yes
NMB0623	potD-2	spermidine/ putrescine ABC transporter, periplasmic spermidine/ putrescine-binding protein	0.857192	3.97e-05	0.814866	4.63e-05	0.839759	6.5e-05						Periplasmic	Periplasmic	LIPOP	Yes	Putative surface location (Peiser2006); OM and OMVs (Williams2007,Ferrari2006)
NMB0634	fbpA	iron(III) ABC transporter, periplasmic binding protein	-3.40017	2.72e-23	-2.25946	7.04e-16	-1.93671	1.63e-12	-2.27819	7.3e-16	-3.50354	1.27e-23	YES
NMB0752		putative bacterioferritin-associated ferredoxin	-1.10738	9.07e-06					-0.827219	0.000584201	-1.02951	2.36e-05	YES
NMB0787		amino acid ABC transporter, periplasmic amino acid-binding protein	1.94042	4.24e-15	1.65536	4.42e-13	1.47803	1.19e-10	0.863486	1.49e-05			YES	Periplasmic	Periplasmic	LIPOP	Yes	by FACs analysis in (Grifantini2002a); OM and OMVs (Williams2007,Ferrari2006)
NMB0788		amino acid ABC transporter, permease protein	1.70999	4.53e-17	1.19227	9.37e-12	0.986611	1.06e-08	0.594245	0.000125617			YES	InnerMembrane	InnerMembrane	TMHMM	No
NMB0789		amino acid ABC transporter, ATP-binding protein	1.12782	7.33e-13	0.917792	2.1e-10	0.593533	1.88e-05			0.950788	1.44e-10	YES	InnerMembrane	InnerMembrane	Cytoplasm	No
NMB0879	cysA	sulfate ABC transporter, ATP-binding protein	-1.24166	4.6e-12	-0.926433	9.75e-09	-0.980875	8.92e-09	-0.897652	2.91e-08			YES
NMB0880	cysW	sulfate ABC transporter, permease protein									1.65015	9.51e-07	YES	InnerMembrane	InnerMembrane	TMHMM	No
NMB0964		TonB-dependent receptor					0.870662	0.00478139	0.767061	0.00938976			YES	Unknown	OuterMembrane	SIGNALP	Yes	OMVs (Vipond2006)
NMB1017	sbp	sulfate ABC transporter, periplasmic sulfate-binding protein									0.728382	0.00103522		Periplasmic	Periplasmic	LIPOP	Yes
NMB1051	abcZ	ABC transporter, ATP-binding protein	0.617488	0.000662913							0.798664	1.05e-05		Multiple locations	Inner-membrane	Cytoplasm	No
NMB1206	bfrB	bacterioferritin B	2.48245	5.29e-18	1.19346	7.57e-08	0.633478	0.004166			1.00142	5.5e-06	YES	Cytoplasmic	Cytoplasmic	Cytoplasm	No	OM (Williams2007)
NMB1207	bfrA	bacterioferritin A	2.18618	7.46e-16	0.968692	5.8e-06					1.16437	2.03e-07	YES	Cytoplasmic	Cytoplasmic	Cytoplasm	No	OM and OMVs (Williams2007)
NMB1240		ABC transporter, ATP-binding protein									-0.653233	0.000559942
NMB1271		putative mercury transport periplasmic protein									0.761658	0.000131774		Cytoplasmic	Cytoplasmic	Cytoplasm	No
NMB1277		transporter, BCCT family			-0.635118	0.000494469	-0.673273	0.000434402
NMB1362		putative oxalate/ formate antiporter	1.46186	2.85e-05	1.43879	1.84e-05							YES	InnerMembrane	InnerMembrane	TMHMM	No
NMB1400		ABC transporter family protein					-0.663443	0.004166					YES
NMB1429	porA	outer membrane protein PorA									-2.00673	9.22e-10
NMB1540	lbpA	lactoferrin-binding protein A	-3.1796	6.77e-16	-2.91722	4.33e-15	-2.80669	1.41e-13	-2.20349	8.33e-11	-2.60066	7.97e-13	YES
NMB1541	lbpB	lactoferrin-binding protein B	-4.19082	7.29e-34	-3.57571	1.5e-30	-3.65191	1.65e-28	-3.32468	2.74e-27	-2.70181	2.75e-22	YES
NMB1594	potD-3	spermidine/ putrescine ABC transporter, periplasmic spermidine/ putrescine-binding protein	0.802404	0.000170805	0.751797	0.00024112	0.697048	0.0011329			-0.781756	0.00018445		Periplasmic	Periplasmic	LIPOP	Yes	OMVs (Ferrari2006)
NMB1612	hisJ	amino acid ABC transporter, periplasmic amino acid-binding protein			0.606002	0.00248607					-0.649441	0.00368496		Periplasmic	Periplasmic	LIPOP	Yes	OM and OMVs (Williams2007, Ferrari2006)
NMB1614	trkA	Trk system potassium uptake protein TrkA	1.01242	5.85e-10	0.888796	7.88e-09	1.00007	1.42e-09	0.893004	8.7e-09	0.570937	0.000106828		Cytoplasmic	Cytoplasmic	Cytoplasm	No
NMB1668	hmbR	hemoglobin receptor	-1.95186	9.86e-24	-1.68949	8.76e-20	-1.62119	5.75e-18	-1.25729	2.66e-14	-1.81541	1.25e-20	YES
NMB1707		sodium- and chloride-dependent transporter									0.827038	3.97e-05		InnerMembrane	InnerMembrane	TMHMM	No
NMB1714	mtrE	multidrug efflux pump channel protein	-1.70419	3.84e-14	-1.56293	2.62e-14	-1.25911	1.46e-09	-1.09359	1.93e-08	-1.00656	2.03e-07	YES
NMB1715	mtrD	multiple transferable resistance system protein MtrD	-1.44467	2.24e-07	-1.32894	1.41e-07	-1.0246	0.00015261	-0.841343	0.00107757	-0.875778	0.000765687	YES
NMB1716	mtrC	membrane fusion protein	-1.64366	1.04e-09	-1.34208	7.68e-08	-1.1365	1.69e-06	-1.14425	4.08e-07			YES
NMB1719	mtrF	efflux pump component MtrF	0.742958	0.000109594										InnerMembrane	InnerMembrane	TMHMM	No
NMB1728	exbD	biopolymer transport protein ExbD	-1.61778	3.59e-13	-1.13594	7.55e-09	-0.757935	9.14e-05	-0.978723	3.72e-07	-2.54501	2.06e-21	YES
NMB1729	exbB	biopolymer transport protein ExbB	-1.49924	5.54e-06	-1.0249	0.00325304					-1.90475	1.21e-07	YES
NMB1730	tonB	TonB protein	-1.32473	1.81e-10	-0.740693	4.6e-05					-1.09501	2.38e-08	YES
NMB1732		putative transporter	-1.28589	1.49e-07	-1.2877	5.37e-08	-1.00437	6.51e-06	-1.23701	1.84e-07	-1.75493	1.74e-11
NMB1783		putative secretion protein, authentic frameshift					-0.668592	0.00577025					YES
NMB1794		citrate transporter									0.635003	0.0069925		InnerMembrane	InnerMembrane	TMHMM	No
NMB1880	fetB2	putative ABC transporter, periplasmic solute-binding protein									1.23325	0.000618929		Unknown	Periplasmic	LIPOP	Yes
NMB1882		TonB-dependent receptor; iron complex outermembrane recepter protein; 725 aa							0.865896	0.000166683				OuterMembrane	OuterMembrane	SIGNALP	Yes			Yes
NMB1966		ABC transporter, ATP-binding protein	0.713858	0.000221985	0.626673	0.00110918	0.661805	0.000242235						Multiple locations	Inner-membrane	Cytoplasm	No
NMB1975		sodium- and chloride-dependent transporter									0.585673	0.000950427	YES	InnerMembrane	InnerMembrane	TMHMM	No
NMB1988	fetA	iron-regulated outer membrane protein FrpB	-2.98919	5.47e-20	-2.48596	2.06e-16	-2.43483	2.82e-17	-2.33685	7.3e-16	-1.81944	1.3e-11
NMB1989	fetB	iron(III) ABC transporter, periplasmic binding protein	-0.871791	0.00026247	-0.839905	0.000103932	-0.686892	0.00194801	-0.632597	0.00345165			YES
NMB2026		ABC transporter, permease protein							0.976878	7.5e-05			YES	InnerMembrane	InnerMembrane	TMHMM	No
NMB2031	mtr	tryptophan transporter							0.78095	0.00147515	0.784603	0.002891		InnerMembrane	InnerMembrane	TMHMM	Yes
NMB2039	porB	major outer membrane protein PIB									-2.56047	3.57e-13	YES
NMB2067	cytX	probable hydroxymethylpyrimidine transporter CytX							0.723857	0.00292686	0.896607	0.000281193		InnerMembrane	InnerMembrane	TMHMM	No
Unknown function
NMB0006		thioredoxin-related protein	-1.13598	5.08e-13	-0.968234	3.74e-11	-1.0647	9.79e-12	-1.04807	2.53e-12	-1.12679	5.03e-13
NMB0009		BolA/YrbA family protein	1.19939	3.25e-05	1.05322	5.03e-05	0.985297	0.00060356						Cytoplasmic	Cytoplasmic	Cytoplasm	No
NMB0105		PhnO-related protein	-0.664996	5.13e-08	-0.645811	3.87e-08	-0.626439	2.92e-07	-0.761693	4.73e-10	-0.641144	8.61e-08
NMB0117		putative smg protein	0.599074	6.89e-05	0.868125	1.38e-08	1.09071	1.19e-10	0.651562	1.02e-05	0.955743	2.09e-09		Cytoplasmic	Cytoplasmic	Cytoplasm	No
NMB0193	gidA	tRNA uridine 5-carboxymethylaminomethyl modification enzyme GidA	0.735041	1.71e-06			0.595381	8.6e-05	0.779605	2.49e-07	1.35101	2.3e-14		Cytoplasmic	Cytoplasmic	Cytoplasm	No
NMB0255		cell filamentation protein Fic-related protein	0.725446	3.38e-05							0.823073	2.33e-06	YES	Cytoplasmic	Cytoplasmic	Cytoplasm	No
NMB0282		ribonuclease II-related protein	0.77748	4.62e-09	0.697215	2.73e-08	0.836143	9.68e-10	0.73355	9.44e-09	0.927373	1.63e-11		Unknown	Cytoplasmic	Cytoplasm	No
NMB0296		CcsA-related protein	-0.727407	9.02e-06	-0.69796	9.08e-06	-0.840822	6.06e-07	-0.789352	9.82e-07	-0.947152	1.92e-08
NMB0344		BolA/YrbA family protein	-1.16748	9.16e-05					-0.890197	0.000926144	-1.51763	5.28e-07
NMB0374	mafB2'	MafB-related protein					-0.598442	0.000108259			0.753803	1.05e-06	YES	Unknown	OuterMembrane	SIGNALP	Yes
NMB0375	mafA-1	mafA protein									0.728708	0.0014426	YES	Unknown	Extracellular	LIPOP	Yes	OM and OMVs (Williams2007,Ferrari2006,Vaughan2006)
NMB0412		cell division protein FtsL-related protein	-0.677584	0.000150757
NMB0480		TspB-related protein									-0.623332	4.7e-05
NMB0490		PspA-related protein									1.09539	3.91e-08		Unknown	OuterMembrane	SECRETOMEP	No
NMB0496		hemolysin activator-related protein	-1.30992	1.05e-07	-0.956907	2.67e-05	-1.29586	1.85e-07	-1.04042	7.54e-06
NMB0577		NosR-related protein			-0.767756	0.000766724	-0.914512	0.00014753					YES
NMB0598		Maf/YceF/YhdE family protein	0.690044	7.37e-09							0.768088	2.35e-10		Unknown	Periplasmic	Cytoplasm	No
NMB0602	hitA	hitA protein	0.802229	9.87e-06	0.993222	4.11e-08	0.77054	2.36e-05			0.664313	0.000152168		Cytoplasmic	Cytoplasmic	Cytoplasm	No
NMB0653		MafB-related protein					-0.738766	0.00491402					YES
NMB0680	cnp1	cryptic protein	0.693631	3.41e-05	0.878301	1.29e-07	0.867555	5.67e-07	0.655089	5.15e-05	0.650481	6.96e-05	YES	Unknown	Cytoplasmic	TATP	Yes
NMB0827	nmgI	type II restriction enzyme-related protein, authentic frameshift							-1.07778	1.99e-06	-0.729028	0.00187236
NMB0852	engA	essential GTPase	-1.77515	1.84e-10	-1.5854	1.75e-09	-1.76439	3.73e-10	-2.07969	3.25e-13	-1.80936	7.1e-11
NMB0867		YabO/YceC/SfhB family protein					-0.584812	4.81e-05
NMB0890		type IV pilin-related protein					-0.665778	0.000727534	-0.599019	0.001456
NMB0901		D-lactate dehydrogenase-related protein			-0.62713	0.00274132			-0.729228	0.000244177	-1.2121	8.05e-08	YES
NMB0946		peroxiredoxin 2 family protein/ glutaredoxin			1.43605	1.95e-07	0.811173	0.00350465			-2.85059	1.32e-16		Unknown	Cytoplasmic	SECRETOMEP	No	Plasminogen binding (Knaust2007); OMVs (Williams2007,Ferrari2006,Vaughan2006)
NMB0982		chloride channel protein-related protein									1.28236	0.00553935	YES	InnerMembrane	InnerMembrane	TMHMM	No
NMB0985		E16-related protein									1.77535	3.27e-20		Cytoplasmic	Cytoplasmic	Cytoplasm	No
NMB0995		macrophage infectivity potentiator-related protein	1.33654	2.41e-06	0.958204	0.000300784	0.741499	0.00752815	0.733656	0.00573079	0.728515	0.0063579	YES	Unknown	Cytoplasmic	Cytoplasm	No	by FACs in (Grifantini2002a)
NMB1052	dedA	dedA protein	0.846114	8.06e-05									YES	InnerMembrane	InnerMembrane	TMHMM	No
NMB1076		DnaA-related protein	-0.729079	2.9e-06	-0.857445	2.84e-08	-0.762341	1.34e-06	-0.789804	2.7e-07
NMB1220		stomatin/ Mec-2 family protein	-0.798401	9.16e-05					-0.743786	0.000159655	-0.929685	4.87e-06	YES
NMB1238		peptidyl-prolyl cis-trans isomerase-related protein	0.552507	0.000631966			0.688613	3.13e-05					YES	Unknown	Periplasmic	Cytoplasm	No
NMB1280		very long chain acyl-CoA dehydrogenase-related protein	-0.820579	5.12e-05	-1.05171	1.72e-07	-0.77615	0.000138632	-0.945558	2.25e-06	-1.05115	3.19e-07	YES
NMB1335	creA	creA protein			1.22836	4.74e-13	0.732282	2.57e-06						Unknown	Cytoplasmic	Cytoplasm	No
NMB1347	suhB	extragenic suppressor protein SuhB	1.70339	5.6e-16	1.2796	5.73e-12	1.20887	1.86e-10	0.623239	0.000141617			YES	Cytoplasmic	Cytoplasmic	Cytoplasm	No	OM (Williams2007)
NMB1380		nifU protein	-1.65399	5.34e-12	-0.926674	6.78e-06	-0.855788	6.43e-05	-1.05045	6.83e-07	-1.0585	7.68e-07	YES
NMB1381		HesB/YadR/YfhF family protein	-1.5716	1.02e-13	-0.984057	5.39e-08	-0.980684	2.15e-07	-1.00495	4.29e-08	-1.95934	1.12e-17	YES
NMB1405		FrpA/C-related protein	-1.18242	8.6e-08	-1.35955	8.14e-10	-1.5347	1.19e-10	-1.71098	5.1e-13	-1.62107	7.25e-12
NMB1409		FrpA/C-related protein			-0.784293	7.76e-06	-0.901584	1.33e-06	-1.20263	2.76e-10	-1.49642	4.98e-13
NMB1421		nifR3 protein	0.66896	2.09e-07			0.646984	5.58e-07			0.67066	1.35e-07		Unknown	Cytoplasmic	Cytoplasm	No
NMB1448	dinP	DNA-damage-inducible protein P			-0.852033	0.0070986
NMB1501		HesA/MoeB/ThiF family protein									0.635368	0.00728643	YES	Cytoplasmic	Cytoplasmic	Cytoplasm	No
NMB1516	fixS	fixS protein									0.658513	8.42e-05		Unknown	InnerMembrane	Cytoplasm	No
NMB1526	smpB	small major protein B	-0.653784	0.0060269	-0.74686	0.00107774	-0.810131	0.000735901	-1.12508	2.15e-06	-1.2837	1.69e-07
NMB1638		YhbX/YhjW/YijP/YjdB family protein									-0.615609	9.43e-06
NMB1669	hemO	iron-starvation protein PigA			-0.892017	0.000674278	-1.18395	0.000171082	-1.20203	2.84e-05	-1.65731	2.15e-07
NMB1689		putative dedA protein									-1.04807	2.29e-09
NMB1692		chorismate mutase-related protein							0.5923	0.00934411				Cytoplasmic	Cytoplasmic	Cytoplasm	No
NMB1747		putative tspB protein									0.650548	0.00848637		OuterMembrane	Periplasmic	TMHMM	No
NMB1753		VapD-related protein	-1.071	2.48e-05	-0.828227	0.000581975	-0.877731	0.000508214	-1.28047	4.16e-07	-1.79142	8.21e-11	YES
NMB1891		helix-turn-helix family protein									-0.651133	0.00307257
NMB1924		inositol monophosphatase family protein							0.827335	0.00889988				Unknown	Cytoplasmic	Cytoplasm	No
NMB1952	sspB	ClpXP protease specificity-enhancing factor			0.66095	0.00155893			0.614463	0.00340866				Unknown	Cytoplasmic	Cytoplasm	No
NMB1961		VacJ-related protein; lipoprotein; 275 aa	0.741889	0.000609818	0.691154	0.000804689	0.720872	0.000955807	0.633511	0.00220965				OuterMembrane	OuterMembrane	SIGNALP	Yes	OM (Williams2007)		Yes
NMB2105	mafB	mafB protein					-0.649195	1.42e-05					YES
NMB2122	mafB'	MafB-related protein							-0.593209	0.00340866
NMB2132		transferrin-binding protein-related protein	0.660646	3.25e-05										Unknown	OuterMembrane	LIPOP	Yes	By FACs in (Pizza2000)
* P-values adjusted for multiple testing using Benjamini and Hochberg step down correction
Ferrari et al., 2006: PubMed 16456881
Williams et al., 2007: PubMed 17158897
Vaughan et al., 2006: PubMed 16682101
Vipond et al., 2006: PubMed 16645985
PSORTb: PubMed 20472543
SignalP: PubMed 21959131
LipoP: PubMed 12876315
PSLpred: PubMed 15699023
